# Supplementary material for: Complement component C4 structural variation and quantitative traits contribute to sex-biased vulnerability in systemic sclerosis
Source: NPJ Genom Med. 2022 Oct 5;7:57. doi: 10.1038/s41525-022-00327-8 (PMC9534873; doi:10.1038/s41525-022-00327-8)
Supplement: Supplementary file 2 — Supplementary data 1 [file 41525_2022_327_MOESM2_ESM.xls]

## Sheet: Sheet1
Supplementary data 1: Pearson correlation of imputed allele dosages of HLA classical alleles and C4 alleles
Allele frequencies are noted for both types of alleles and correlations greater 0.4 are highlighted. The column pGWAS(SSc) depicts the significance of assoctiation of HLA alleles to SSc as calculated by logistic regression in the first dataset (N=26,633) using 5 principal components, cohort and sex as covariates and p<5x10-8 are depicted in bold. Allele names and codes are taken from Kamitaki Nat…
	Allele frequency (HLA)	pGWAS(SSc)
Allele			BS	BL	AS	AL	BS-BL	BL-BL	AL-BS	AL-BS	AL-BS	AL-BS	AL-BS	AL-BS	AL-BS	AL-BS	AL-BS	AL-BL	AL-BL	AL-BL	AL-AS	AL-AL	AL-AL	AL-AL	AL-AL	AL-BS-BS	AL-BL-BS	AL-BL-BL	AL-AS-BS	AL-AL-BS	AL-AL-BL
Code			H_1_0_1_0	H_1_0_1_1	H_1_1_0_0	H_1_1_0_1	H_2_0_2_1	H_2_0_2_2	H_2_1_1_1_A	H_2_1_1_1_B	H_2_1_1_1_C	H_2_1_1_1_D	H_2_1_1_1_E	H_2_1_1_1_F	H_2_1_1_1_G	H_2_1_1_1_I	H_2_1_1_1_X	H_2_1_1_2_A	H_2_1_1_2_B	H_2_1_1_2_X	H_2_2_0_1	H_2_2_0_2_A	H_2_2_0_2_B	H_2_2_0_2_C	H_2_2_0_2_X	H_3_1_2_1	H_3_1_2_2	H_3_1_2_3	H_3_2_1_1	H_3_2_1_2	H_3_2_1_3
Allele frequency (C4)			0.110108	0.00294916	0.000546878	0.056317	0.00365355	0.00172136	0.0634249	0.0479371	0.0399375	0.0408253	0.0302127	0.010949	0.00176398	0.0070775	0.000226786	0.138388	0.264484	0.00302895	0.00348384	0.0383096	0.0189468	0.0390743	0.00222863	0.0291935	0.000841062	0.00216292	0.00095408	0.0199698	0.0213457
HLA_DRB1_1104	0.0423225	1.12111e-61	-0.0978076	-0.00582734	0.00292615	-0.0429865	-0.00427058	0.00548555	-0.0396218	-0.0504934	-0.0178587	-0.0365808	-0.0412149	-0.0236557	-0.00821665	-0.0313912	0.00304669	-0.0825595	0.340245	-0.00938676	-0.00935971	-0.0441206	-0.0236402	-0.0523673	-0.00107743	-0.0336787	0.00041447	0.00713189	-0.00201474	-0.0316165	-0.0260029
HLA_DQB1_0202	0.0855746	1.9634e-54	-0.101072	-0.0101945	-0.00336261	-0.0659996	0.00111824	-0.0153932	0.179342	0.382754	0.203836	-0.0589971	-0.0497332	0.27074	-0.0123384	-0.0201705	-0.0097479	-0.115168	-0.142412	-0.0166784	-0.014746	-0.0655492	-0.0227485	-0.0497941	-0.020733	0.0721756	-0.00787655	-0.00949072	-0.00311111	-0.0261074	-0.035594
HLA_DRB1_0701	0.118176	4.2953e-51	-0.118164	-0.0137679	-0.00612903	-0.0838193	-0.00618876	-0.0185339	0.471242	0.313064	0.165605	-0.06864	-0.0600131	0.229168	-0.0185745	-0.0251875	-0.00903344	-0.131359	-0.1754	-0.0121888	-0.0203555	-0.0759612	-0.0357989	-0.056039	-0.0178376	0.0461912	-0.0129835	-0.0132623	-0.00492392	-0.0351845	-0.0428487
HLA_DQA1_0201	0.117693	7.10651e-51	-0.117774	-0.0129576	-0.0061241	-0.0838488	-0.00609831	-0.0193375	0.471981	0.31211	0.165175	-0.0687722	-0.0602157	0.227911	-0.0185393	-0.0248892	-0.00898594	-0.131219	-0.174829	-0.0122165	-0.020475	-0.075932	-0.0358679	-0.0561249	-0.0177722	0.0454616	-0.0128367	-0.0132348	-0.00454263	-0.0350955	-0.043078
HLA_DPB1_1301	0.0277902	7.72808e-51	-0.0537112	0.0128084	-0.00302107	-0.0114231	-0.0073082	-0.0037965	0.13005	-0.00637442	0.034306	-0.00794973	-0.0140467	-0.00283349	0.0149554	-0.0118955	-0.00383851	-0.0187587	-7.91317e-05	0.0108874	-0.0072323	-0.0177831	-0.00228236	-0.0362	0.00968127	0.0372519	0.00437145	-0.000729008	-0.00429754	-0.00955938	-0.0128546
HLA_DPB1_2601	0.00164073	1.14587e-33	-0.0305844	-0.00132898	-0.00308214	0.0251429	0.0270918	0.00698208	0.000570123	0.00306614	0.0158026	-0.017515	-0.00466512	0.0021935	0.0156508	-0.00646619	0.0156167	-0.0187785	0.0198097	0.0233892	0.00197041	-0.0108345	0.00873051	-0.023492	0.00241636	0.0280356	0.0062044	0.00296197	-0.00456226	-0.00681425	0.00519709
HLA_DQA1_0401	0.0332264	4.47464e-33	-0.050076	0.0190312	-0.00253641	0.109318	0.0137262	-0.00605987	-0.0414221	-0.0375686	-0.013715	-0.0142454	0.134518	-0.0238441	-0.0123227	-0.012651	0.00437663	-0.0210343	0.0378858	0.00264013	0.0147212	-0.0370071	0.0221964	-0.0304081	0.00635476	-0.016136	0.00585477	0.00121481	0.00662845	-0.00577132	-0.000722105
HLA_DRB1_0801	0.0296494	6.85148e-32	-0.0468733	0.0170094	-0.00229189	0.116328	0.0172688	-0.00524302	-0.0374609	-0.0376267	-0.0302877	-0.0145312	0.139197	-0.0242697	-0.0115445	-0.0118696	0.00566311	-0.0160653	0.0429416	0.00395321	-0.00267428	-0.0356534	-0.00700893	-0.0259194	0.00830624	-0.0229148	0.00717921	0.00333564	0.00277082	-0.00954769	-0.000419572
HLA_DPA1_0401	0.00129424	2.03188e-31	-0.0295726	-0.00121997	-0.0028545	0.0202989	0.0129097	0.00136461	-0.000519341	-0.000825309	0.0216143	-0.0157963	-0.00252123	0.00653685	0.0232206	-0.00408961	0.0148577	-0.0165858	0.0190949	0.00231694	0.0073217	-0.0124454	0.00585019	-0.0201603	0.00381129	0.0289537	0.00632002	0.00130514	-0.00462364	-0.00648862	0.0081472
HLA_DQB1_0402	0.0336912	1.26164e-30	-0.0512293	0.0176072	-0.00260319	0.109337	0.0114904	-0.00481969	-0.0400335	-0.035972	-0.0138402	-0.0148292	0.131774	-0.0227847	-0.0127648	-0.0144867	0.00418926	-0.0218141	0.0358916	0.000608816	0.0154637	-0.0337762	0.0229862	-0.0303681	0.00616406	-0.0115666	0.00932814	0.00164478	0.00645243	-0.00623419	7.22935e-05
HLA_DPB1_1801	0.00167929	1.42833e-30	-0.031625	-0.000571162	-0.00365032	0.0249044	0.0110317	-0.000673054	-0.000422294	0.00220852	0.0124527	-0.0182273	-0.000897124	0.00539481	0.0191894	-0.0094716	0.0143821	-0.0214345	0.0211277	0.00499106	0.0111035	-0.00798615	0.00229733	-0.0220244	0.00289114	0.0357242	0.00726085	0.00802937	-0.00488959	-0.00141356	0.00924738
HLA_DPB1_4001	0.00136853	2.02537e-28	-0.0296217	-0.000373955	-0.00340728	0.0292714	0.0139849	0.00231982	0.00258041	0.00207721	0.0111427	-0.0174724	-0.000288723	0.00454862	0.0185735	-0.0100984	0.0174028	-0.0176678	0.0200064	0.00220793	0.00516745	-0.0122241	0.00570257	-0.0210803	0.00613265	0.0228273	0.00805446	0.000805129	-0.00424485	-0.00480597	0.0097809
HLA_DPB1_2101	0.00141071	2.6446e-28	-0.0270438	-0.000844273	-0.00209755	0.0254126	0.0135089	-0.000512612	0.000700531	0.0040879	0.0100799	-0.0165955	0.00210012	0.00454564	0.0186852	-0.00868915	0.0166132	-0.0166442	0.0173955	0.00161254	0.00454639	-0.0104275	0.00468506	-0.0196332	0.00499667	0.0215945	0.00884797	-4.92753e-05	-0.00421896	-0.00119577	0.00865779
HLA_DPB1_2001	0.00527939	4.01431e-28	-0.0255901	0.000244652	0.00513425	0.018928	0.0133652	-0.00253548	1.87912e-05	-0.0145661	-0.00506555	-0.00878947	0.00980369	0.00707911	0.00982418	-0.00472124	0.00731805	-0.0211938	0.0193709	0.00073351	0.00828373	-0.00501237	0.0175351	-0.00505947	0.00405317	0.00114262	0.0116165	0.0116476	-0.00491995	0.0195524	0.00982657
HLA_DPA1_0105	0.00135462	6.86897e-28	-0.0209572	-0.000717897	-0.00337916	0.0217686	0.0161068	0.0452924	-0.00152341	0.0037379	0.0119546	-0.011762	-0.00198553	0.0048263	0.0160815	-0.00864093	0.0140051	-0.0209302	0.0155227	0.00363554	0.00182471	-0.00747437	0.00353983	-0.0216442	0.0051427	0.0222446	0.00692471	0.0021276	-0.00458515	-0.00605685	0.00816126
HLA_DPB1_8501	0.00125549	2.4736e-24	-0.0262206	-0.000813559	-0.00326087	0.0248428	0.0139256	7.14348e-05	0.00082736	0.00338267	0.0118439	-0.0174454	-0.00120907	0.00484366	0.0191228	-0.00901197	0.0172482	-0.0173942	0.0179579	0.00934431	0.00456297	-0.0109945	0.00476368	-0.0204082	0.00510669	0.0255065	0.00827285	-0.000539853	-0.00395849	-0.00415194	0.00808896
HLA_DPB1_2201	0.00119489	3.11309e-24	-0.0258101	-0.000871856	-0.00349325	0.0247594	0.0138297	-7.70419e-05	0.00125952	0.00384519	0.0110849	-0.0175452	-0.000573206	0.00488056	0.0190665	-0.00888583	0.0170117	-0.0160706	0.0179402	0.00233407	0.00451254	-0.0107787	0.00518722	-0.0194026	0.00497789	0.0221347	0.00833066	-0.000519694	-0.00392887	-0.0043153	0.00772035
HLA_DPB1_3501	0.0011947	7.4922e-24	-0.0256246	-0.000925138	-0.00332726	0.0252142	0.0137777	0.000240167	0.00123944	0.00366555	0.0114182	-0.0177543	-0.000913063	0.00482694	0.0189554	-0.00892781	0.017307	-0.016931	0.0179424	0.00258839	0.00456375	-0.00999594	0.00477686	-0.0199199	0.00512102	0.0229406	0.00827031	-0.000732411	-0.00391415	-0.0043016	0.00830264
HLA_DPB1_3401	0.00119973	1.50284e-23	-0.0259162	-0.000919563	-0.003404	0.0250633	0.0138608	0.000688099	0.00141026	0.00407327	0.0113951	-0.017815	-0.000782995	0.00484266	0.0193235	-0.00873254	0.0170944	-0.0169642	0.0178478	0.00260311	0.00464638	-0.0106588	0.00491976	-0.0197385	0.00513841	0.0232913	0.00821042	-0.00073009	-0.00367311	-0.00450258	0.00853219
HLA_DPB1_3301	0.00119891	3.37934e-23	-0.0259461	-0.000773969	-0.00329087	0.0247894	0.0141	0.00135137	0.00163448	0.00380087	0.0115163	-0.0177076	-0.000695194	0.00492449	0.0189286	-0.00885235	0.0170878	-0.0169832	0.0178536	0.00273619	0.00467395	-0.0103641	0.00468978	-0.0199914	0.0050755	0.0233372	0.0082323	-0.000696076	-0.00391251	-0.00447755	0.0084937
HLA_DQA1_0501	0.275264	7.91153e-23	0.480182	-0.00698257	0.00139049	0.0263959	-0.012039	-0.00707982	-0.0758405	-0.101842	-0.0694492	-0.0838297	-0.0356268	-0.0548574	-0.0260708	-0.0616524	-0.0064706	-0.193204	0.143079	-0.0252761	-0.0221753	-0.0995324	-0.0444611	-0.103245	-0.013974	-0.0118873	0.00021132	0.0147629	-0.0095572	-0.05715	-0.0535774
HLA_DPB1_4501	0.00116808	1.05221e-22	-0.0255511	-0.000788794	-0.00337973	0.0246976	0.013814	-0.000221451	0.00129613	0.00381329	0.0109794	-0.0177739	-0.000872431	0.00481773	0.0188179	-0.00877408	0.0172244	-0.0161815	0.0181583	0.00239296	0.00467839	-0.0107841	0.00486449	-0.019661	0.00517359	0.0223678	0.00821978	-0.000493132	-0.00393281	-0.0042236	0.00785548
HLA_DPB1_3101	0.00117471	1.50486e-22	-0.0255877	-0.000859478	-0.0033936	0.0250026	0.0138895	9.91498e-05	0.00145893	0.00398219	0.011344	-0.0178642	-0.000598869	0.00490949	0.0197933	-0.00877732	0.017065	-0.0166804	0.0177187	0.00251816	0.0046138	-0.0106025	0.00478288	-0.0195974	0.00511965	0.0225629	0.00826023	-0.000705859	-0.00357579	-0.00436497	0.00811615
HLA_DPB1_3001	0.00113851	1.55465e-22	-0.0253209	-0.000813871	-0.00333096	0.0248316	0.0138467	-0.000216918	0.00145941	0.00394481	0.0110346	-0.0177091	-0.000665451	0.0049472	0.0188832	-0.00877055	0.0171389	-0.0162135	0.017679	0.00232067	0.00465045	-0.0106826	0.00488175	-0.0194862	0.00522598	0.0220244	0.00820752	-0.00068779	-0.00380522	-0.00439094	0.00790666
HLA_DPB1_4801	0.00115629	2.07112e-22	-0.0252615	-0.00081501	-0.00332656	0.0247347	0.0137924	-0.000294412	0.00122128	0.00400169	0.0108672	-0.0177038	-0.000759791	0.00493608	0.0188291	-0.00877742	0.0171989	-0.0161713	0.0177937	0.00236392	0.00475226	-0.0106981	0.00480503	-0.0194318	0.00525947	0.0222207	0.0082912	-0.000809997	-0.00384889	-0.00433995	0.00788437
HLA_DPB1_8101	0.00115991	2.0969e-22	-0.0252187	-0.000796847	-0.0033335	0.024709	0.0137582	-0.000313109	0.0011677	0.00398842	0.0108247	-0.0176976	-0.00082291	0.00491002	0.0188257	-0.00881639	0.0171612	-0.0162133	0.0178715	0.00237829	0.00473838	-0.0106761	0.00478963	-0.0194363	0.00522958	0.022302	0.00829293	-0.00083106	-0.00385602	-0.00435386	0.0079096
HLA_DPB1_2801	0.00123681	1.13966e-20	-0.0261046	-0.000806252	-0.00300503	0.0242991	0.0131304	3.16128e-05	0.00025845	0.00324453	0.0174958	-0.0179593	-0.00116504	0.00483133	0.019015	-0.00918434	0.0166608	-0.0151073	0.0166096	0.00233774	0.00415647	-0.0113919	0.00443421	-0.0202952	0.0047968	0.024055	0.00802495	-0.000444727	-0.00393593	-0.00473261	0.00757011
HLA_B_4403	0.048631	4.41989e-19	-0.0701975	-0.00198165	0.00207788	-0.0387897	-0.00327828	-0.00924749	-0.0448447	0.527084	0.20125	-0.0409411	-0.0252034	-0.00961639	-0.0147562	-0.0209815	-0.00380771	-0.0723417	-0.0821605	-0.0100637	-0.0102098	-0.0500045	-0.0311828	-0.0368315	-0.0113952	-0.0181076	-0.00767151	-0.0114906	-0.00980356	-0.0340412	-0.0298411
HLA_DRB1_1301	0.0538053	1.0301e-17	-0.0659539	0.00509793	0.00695349	-0.0160814	-0.00616829	0.00378919	-0.0445769	-0.0524766	-0.00279616	-0.0148032	-0.0319919	-0.0202558	-0.0130399	-0.022276	-0.00278621	-0.0595523	0.0556653	-0.00268757	0.0162105	-0.0316032	0.276165	-0.039637	-0.00584756	-0.0359308	-0.00328944	0.00891388	0.0443367	0.282037	-0.00966173
HLA_DPB1_0601	0.0189055	1.40734e-17	-0.0395729	-0.00308656	0.0127263	-0.00290345	0.00503128	-0.00278578	-0.0215005	-0.017436	-0.0246736	0.0295063	-0.0108679	-0.0127878	0.00309376	-0.00285779	0.00406648	-0.0233058	0.0967186	-0.00189197	-0.00599941	-0.0118741	-0.00981481	-0.0127979	0.00127572	-0.0190566	0.00400801	-0.00311814	-0.00298539	0.000260198	-0.00191686
HLA_C_1601	0.0353099	1.08387e-16	-0.0531748	0.00211216	0.00612355	-0.0206843	-0.00867266	-0.00781765	-0.0414384	0.617631	0.0109264	-0.0362633	-0.0198915	-0.0087554	-0.0154384	-0.0192947	-0.00340708	-0.0577786	-0.0915119	-0.0118189	-0.00756859	-0.0451515	-0.0221513	-0.0350299	-0.0119142	-0.0241034	-0.00432913	-0.00642865	-0.0104671	-0.023176	-0.0247607
HLA_DQA1_0103	0.0596731	1.79529e-16	-0.0717253	0.00474308	0.00536347	-0.0202809	-0.00705747	0.00378891	-0.0432362	-0.0587041	-0.00879477	-0.0197502	-0.0350562	-0.0208389	-0.0140228	-0.0213379	-0.00391512	-0.0265784	0.0431957	-0.00526749	0.0183442	0.0126767	0.251225	-0.0434403	-0.00762458	-0.0388119	-0.00298273	0.00550289	0.0406355	0.262891	-0.0144406
HLA_DQB1_0301	0.201446	2.25521e-16	-0.170698	-0.00353222	0.00176082	-0.0661528	-0.0137568	0.000140084	-0.0435276	-0.0878877	-0.0535191	-0.0443132	-0.0468804	-0.04288	-0.0186173	-0.0433412	-0.00400055	-0.128198	0.312793	-0.00952828	0.0509393	-0.00781814	-0.0298217	0.282666	-0.0027365	-0.0165963	0.00292551	0.0251919	0.000250593	-0.040522	-0.0134234
HLA_DPB1_2301	0.00542539	1.19589e-15	-0.0335205	-0.000526591	-0.00259092	0.00166462	0.00641194	0.0273214	-0.00990842	-0.0156505	-0.0108148	0.0452954	-0.0067651	-0.00490565	0.00165254	-0.0105837	0.00534582	0.0587331	-0.00607156	-0.00270147	0.000721806	-0.0187575	-0.00815443	-0.0260917	-0.00302562	0.0187135	0.00425011	0.00541365	0.000326405	-0.00900826	0.00157524
HLA_DQB1_0603	0.0566897	3.21531e-15	-0.0691927	0.00531046	0.00602545	-0.0173601	-0.00648894	0.00257497	-0.0470358	-0.0538003	-0.0076166	0.0025717	-0.0340694	-0.019967	-0.0141331	-0.0224182	-0.00325331	-0.0351065	0.047177	-0.0038968	0.0146066	-0.0335625	0.260629	-0.0409116	-0.00718592	-0.0388989	-0.00223017	0.00692978	0.0387569	0.276283	-0.0122477
HLA_B_3502	0.0123901	1.49669e-12	-0.0548061	-0.00719813	-0.00491487	-0.0249321	-0.00155353	0.00488937	-0.0232093	-0.0289674	-0.00772354	-0.016678	-0.029787	-0.0149075	-0.00895258	-0.0127649	0.0149976	-0.044419	0.184516	-0.00651256	0.00414494	-0.0278192	-0.0147662	-0.0230284	0.00419534	-0.014206	0.0163169	-0.0076057	-0.00377419	-0.0177032	-0.00859698
HLA_B_0801	0.121203	1.51236e-11	0.825449	0.0115464	-0.01512	-0.0866888	0.00213079	-0.0188893	-0.084053	-0.0697045	-0.0697277	-0.0543095	0.00793072	-0.0372608	-0.0180115	-0.0259057	-0.00573724	-0.0959289	-0.212649	-0.0193561	-0.0201235	-0.0562847	-0.0208242	-0.0459996	-0.0211898	-0.0790373	-0.00885599	-0.0230258	-0.0136226	-0.0322497	-0.0564108
HLA_A_2902	0.0365463	6.88548e-10	-0.0474933	-0.00147315	0.000540618	-0.0139851	-0.00240605	-0.00385201	-0.0293567	0.419685	0.0254807	-0.0239292	-0.00716113	0.0075422	-0.000384301	-0.0204928	-0.00365712	-0.0492833	-0.0670816	-0.00827987	0.00524818	-0.0406467	-0.0114991	-0.00509067	-0.00952577	-0.00557072	-0.00437864	-0.000928432	-0.00788457	-0.0185677	-0.0211086
HLA_DQB1_0501	0.129211	8.54735e-10	-0.122058	-0.00467656	0.000596757	0.115213	0.0115823	-0.0146063	-0.0951594	-0.0531057	0.0411536	-0.0346961	0.172343	-0.0293382	0.0825375	-0.0267187	0.0358113	-0.0940581	-0.0833712	-0.00930455	-0.0101139	0.278789	-0.0132564	-0.048381	0.0605381	0.152874	0.000940245	-0.000321082	-0.00957385	0.0310364	0.143068
HLA_DPB1_0301	0.106811	1.05831e-09	-0.0157088	-0.000250954	0.00687803	0.0274854	0.0217069	-0.00730493	-0.0286336	-0.0342457	-0.0145156	-0.00694128	-0.0034585	-0.0055182	0.00853077	0.0940966	-0.00592821	-0.0331939	0.00356587	-0.0099713	0.0635811	0.0513353	0.00352936	-0.0176741	0.0126352	0.0253206	0.0106122	0.00468968	-0.0031926	0.0178003	0.0290924
HLA_DPA1_0201	0.156479	2.31219e-09	0.18229	0.00354795	-0.00656369	-0.0310331	-0.0200986	-0.00234149	0.076622	0.171457	0.0288978	-0.0306352	-0.0292968	-0.0132258	0.00180294	-0.0209011	0.000874524	-0.0942405	-0.0870593	-0.000173011	-0.0148045	-0.0474257	-0.0133416	-0.0619665	0.0167269	-0.00273245	0.0135711	-0.00615929	-0.00579043	-0.0203011	-0.0107542
HLA_DPB1_1001	0.0198816	2.99293e-09	-0.0342667	0.00197835	0.00526684	0.0417758	-0.000176143	0.00368268	0.0105899	-0.00415731	0.00893827	0.0139978	-0.00823064	0.00773387	0.00506819	-0.0101953	0.0112684	-0.0240981	0.0184553	0.00600441	-0.00362241	-0.0138913	0.00496727	-0.0178597	0.0407504	-0.00423891	0.00273497	0.0044831	4.38366e-05	-0.00145686	0.00712484
HLA_C_0701	0.173057	4.01568e-09	0.67068	0.0122206	-0.0101415	-0.0909763	-0.00135678	-0.0231006	-0.0702686	-0.0497715	-0.0391154	-0.0319354	-0.0087689	-0.0329034	-0.016108	-0.0312137	-0.000764499	-0.108742	-0.112398	-0.021484	-0.016819	-0.0655761	-0.00425804	-0.0655419	-0.0239863	-0.0680266	-0.00245482	-0.0156433	-0.0114886	-0.0563883	-0.0578021
HLA_DRB1_0101	0.094631	4.679e-09	-0.0953144	0.00393745	0.00365668	0.144324	0.000378841	-0.0152253	-0.0859884	-0.057426	-0.0509307	-0.0326572	0.0841733	-0.0264207	-0.00547376	-0.0258251	0.0445726	-0.0714829	-0.0417329	-0.00879827	-0.00673174	0.343418	-0.0115776	-0.0307778	0.0789525	-0.0365663	0.00709243	0.000316232	-0.0059512	0.0485489	0.172153
HLA_DRB1_1103	0.00965847	9.50156e-09	-0.0459134	-0.00742442	-0.00222714	-0.0147185	0.00260479	0.00408805	-0.0110862	-0.030603	-0.0224401	0.00623291	-0.0241054	-0.0144503	-0.00207425	-0.0063298	-0.000477544	-0.0206823	0.133439	-0.00237539	-0.00864355	-0.0227226	-0.00444025	-0.0225972	-0.00201864	-0.0131943	-0.00346071	0.0238974	0.00746183	-0.0220526	-0.00416228
HLA_DPA1_0301	0.00273619	1.02558e-08	-0.0329023	0.0179775	-0.00268977	0.0202488	0.009925	0.00589778	0.0134382	0.00941118	0.0142375	-0.0167707	-0.00236533	0.0166245	0.0263876	-0.0117924	0.0140608	-0.0244789	0.0133937	-0.00192958	-0.00103079	-0.0102024	0.0113942	-0.0221682	0.000875266	0.0222192	0.00347439	0.0352882	-0.0036758	0.00473578	0.000792687
HLA_B_1801	0.0580796	6.92711e-08	-0.0898103	-0.00841243	-0.000538649	0.208386	-0.00365737	0.00219053	-0.0557075	-0.0398425	-0.0366829	0.111321	-0.038097	-0.0140375	-0.00183538	-0.0205587	-3.33305e-05	-0.0668907	0.128451	0.00289008	0.0061554	-0.0415821	-0.0204348	-0.0516089	0.00162703	-0.0326204	0.0057095	-0.00182074	0.00616165	-0.0290902	-0.0226738
HLA_DPB1_0201	0.132353	1.24358e-07	-0.0607117	0.0100812	-0.00643636	-0.00852949	0.00274359	0.00673083	-0.0288515	-0.0336222	0.0678648	0.0336764	0.0262608	0.0303886	0.00893565	-0.00210721	-0.00232684	-0.0384949	0.0623431	0.0118261	-0.00857324	-0.0314386	0.0323397	-0.0564999	-0.00368228	0.0363266	-0.00989227	0.0101871	-0.00285809	-0.00180015	0.00541448
HLA_B_3501	0.0589918	2.60771e-06	-0.0877499	-0.00905565	-0.00448368	0.223669	-0.00482748	-0.00580169	-0.0634973	-0.0489705	-0.0359842	-0.0254879	0.0835183	-0.03014	-0.00613247	-0.0147704	0.0167317	-0.0705822	-0.0569692	-0.00727621	-0.0117486	0.399956	-0.0265531	-0.0382437	0.0267992	-0.0364831	-0.00238627	0.00252218	-0.00872615	-0.0143058	0.00803645
HLA_C_0401	0.11399	7.48182e-06	-0.125189	0.00027861	-0.00394766	0.14073	0.00105534	0.0681298	-0.0631034	-0.0571196	0.148491	-0.00878713	0.0361482	-0.030079	-0.012114	-0.0305493	0.0176224	-0.0957612	0.0358945	0.0320584	-0.00752255	0.26019	-0.0315108	-0.0657918	0.0160048	-0.0365397	0.00257856	0.000370932	-0.0132516	-0.0254079	0.000947156
HLA_DRB1_1201	0.0159803	1.43666e-05	-0.0432981	-0.00470383	0.00240111	-0.0206725	-0.0136855	-0.00823399	-0.0293157	-0.0256162	-0.00508608	-0.0112804	-0.0178012	-0.0150088	-0.0091264	-0.00746421	-0.000396237	-0.0269673	0.129496	-0.00753077	-0.00994339	-0.0191151	-0.00648039	0.00738759	0.00172949	-0.0183497	0.00168776	0.0012644	-0.00345314	-0.0161928	0.0236782
HLA_DQA1_0101	0.154544	2.2843e-05	-0.133768	-0.00377628	0.00419834	0.139175	0.00751916	-0.0137195	-0.104146	-0.0599141	0.0245323	0.0280434	0.149654	-0.0313423	0.0713097	-0.0299515	0.0320511	-0.0918628	-0.0781058	0.0508843	-0.00453789	0.258306	-0.0166953	-0.0553636	0.0595852	0.135526	0.00315989	0.00751722	-0.0109052	0.0225412	0.147809
HLA_C_0602	0.0856156	3.26189e-05	-0.106247	-0.022965	0.0081215	-0.0625112	-0.00566921	-0.0100969	0.549246	-0.0410686	0.106025	-0.0472218	-0.0503862	-0.00390029	0.00354817	-0.0102696	-0.00522203	-0.0848117	-0.109419	-0.0119809	-0.0151757	-0.0464754	-0.0104151	-0.0201315	-0.0141798	0.114334	-0.00510799	0.00907678	-0.00165888	-0.0130375	-0.0398088
HLA_B_1302	0.0207551	3.3121e-05	-0.0519233	-0.0029173	0.000454669	-0.039871	-0.0080681	-0.00117441	0.458775	-0.0250838	-0.021023	-0.0267756	-0.0296013	-0.0173141	-0.0101416	-0.00441984	-0.00617333	-0.0430853	-0.0700612	-0.0133063	-0.00584082	-0.0198129	-0.0139484	-0.0326864	-0.00658643	-0.0219326	-0.00934594	-0.00188878	-0.0037396	-0.00801848	-0.0198614
HLA_DQA1_0102	0.184168	7.01999e-05	-0.141806	-0.0114364	-0.00380533	-0.0615121	0.0220359	0.0514096	-0.0887006	-0.0019497	-0.0275025	0.0517188	-0.0470854	-0.036531	-0.00418883	0.163739	-0.00615959	0.541745	-0.126755	-0.0220995	-0.0259238	-0.0793274	-0.0354381	-0.0688004	-0.017544	-0.0638645	0.0110506	-0.00643869	-0.00289644	-0.0466599	-0.0504512
HLA_A_0101	0.163205	0.000132866	0.488525	0.0167524	-0.0114996	-0.0826259	0.0041342	0.00522442	0.0625685	-0.062145	-0.000313547	-0.0414635	-0.0046746	-0.0296032	-0.0221099	-0.0153247	-0.00722202	-0.0478512	-0.152492	-0.017458	-0.00488762	-0.0453115	-0.0129756	-0.0430097	-0.0156785	-0.0561388	-0.00339694	-0.0205975	-0.020371	-0.0408659	-0.0495212
HLA_B_3801	0.015195	0.000133364	-0.057173	-0.00777296	-0.00267066	-0.0147467	-0.00644448	0.0169236	-0.0232162	-0.0286433	-0.0126483	-0.00728875	-0.0212652	-0.0137172	0.00535249	-0.0136863	-0.00418685	-0.016717	0.145431	0.00623173	-0.00506113	-0.00905279	-0.0073088	-0.0275455	0.00345048	-0.0130232	0.0058419	0.0055465	-0.00986576	-0.0224109	-0.0119666
HLA_DPB1_1101	0.0214647	0.000217449	-0.0388821	-0.00790856	-0.00111937	-0.00949333	-0.00975031	-0.011409	-0.0241794	0.369084	-0.00547745	-0.0215333	-0.015505	0.00381967	-0.00140791	-0.0110658	0.00550964	-0.0322655	-0.0541799	-0.00711462	-0.0127494	-0.0269812	-0.0148749	-0.0146284	-0.00619209	-0.00973342	0.00231331	-0.0102508	-0.00407715	-0.00491844	-0.0108109
HLA_A_2402	0.0920243	0.000269864	-0.0747265	0.00589479	0.00557799	0.000828568	-0.0047444	0.00844599	-0.00834993	-0.0450696	-0.00659701	0.0280153	0.0252854	-0.0175708	-0.00286166	-0.0141554	-0.0096462	-0.00609066	0.089149	0.0406367	0.00192498	-0.0293106	0.00448781	-0.0411492	-0.00430506	-0.0111347	0.00505242	0.0167882	0.0031705	0.0437226	-0.00729513
HLA_DPB1_0401	0.411231	0.000329849	-0.0303388	-0.00853272	0.00660549	-0.0323533	0.00990535	0.0034122	0.0117473	-0.0813801	-0.0523342	-0.00234727	0.0218402	-0.0221343	-0.00991066	-0.0414585	0.00785998	0.153404	-0.0383431	-0.0105157	-0.0156871	-0.027998	-0.0120827	0.125445	-0.0129288	-0.0245978	-0.00743825	-0.0120635	-0.00283343	-0.0133696	-0.0149841
HLA_DPB1_0101	0.0563948	0.000334265	0.375679	-0.0095678	-0.00515575	-0.0435516	-0.0153971	0.000975592	-0.0386156	0.0441106	-0.0159246	-0.0423759	-0.0133925	-0.0133436	-0.00848882	-0.011477	0.00234172	-0.0691219	-0.102319	-0.0150408	-0.000792933	-0.0265002	-0.0149377	-0.0310587	-0.0085937	-0.0155413	0.00141057	-0.0131512	-0.00369658	-0.0264688	-0.0221231
HLA_DPB1_0901	0.00978328	0.000362056	0.032027	0.0214702	-0.00480694	0.0108954	0.000553764	-0.00391137	0.0138762	-0.0147267	-0.00426495	-0.0142871	-0.00768373	-0.00346262	0.0129114	-0.00453461	0.00239986	-0.0229769	0.00199377	0.00873505	-0.00234427	-0.0173347	0.0108537	-0.0149885	0.0329335	0.00274921	0.0100577	0.00610339	-0.00226651	-0.00180389	0.00942307
HLA_B_3906	0.00848984	0.000383896	-0.0221403	-0.00309411	-0.0053091	0.049113	-0.00789122	-0.00438198	-0.0179924	-0.0244616	-0.00830402	-0.0187349	0.171385	-0.00811928	-0.00863272	-0.00413168	-0.00474407	-0.0224055	-0.0130886	-0.00334813	-0.00576846	0.0473766	-0.0107769	-0.0201855	0.000548795	-0.019312	-0.00262731	-0.00134528	-0.00040106	-0.0113149	0.011144
HLA_DPA1_0103	0.801353	0.000596785	-0.150224	-0.00373798	0.00867765	0.0370007	0.0209754	-0.0023258	-0.0635919	-0.183032	-0.0332187	0.0318357	0.0340924	-0.00948781	-0.00420476	0.0158328	0.00226374	0.080949	0.0936131	-0.00702264	0.00713831	0.0399018	0.00487052	0.0667097	-0.0114846	3.30243e-06	-0.0129709	0.00669445	0.000194489	-0.0165395	0.011176
HLA_A_2403	0.00194571	0.00066117	-0.0385706	0.0118153	0.0139495	0.0205646	-0.00975598	-0.000558283	-0.00699473	-0.018419	-0.000971108	0.027657	-0.00477498	-0.00648366	-0.00462094	-0.0110812	-0.00663819	-0.0105742	0.0415296	0.00857911	0.00691633	-0.00847413	0.00329977	-0.0135962	-0.00897382	-0.00879981	-0.0010718	0.0047265	0.00870156	0.0134699	-0.0101704
HLA_DRB1_1602	0.00196303	0.000685193	-0.0332891	-0.00559118	-0.00182745	0.0113633	-0.00858383	0.00314876	-0.0121215	-0.0071412	0.012873	0.00425706	-0.00177936	-0.00793877	0.0301616	0.00117516	0.00625604	0.054105	-0.0133372	-0.00172275	0.00875502	-0.013222	0.00946953	-0.01964	-0.0054946	0.00908854	0.0128161	0.0412837	-0.00560339	-0.0155092	0.0057197
HLA_DQB1_0303	0.042345	0.000729352	-0.0638456	0.00209499	-0.00296208	-0.0478032	-0.0114443	-0.00836547	0.508399	-0.0416448	-0.0273136	-0.0279627	-0.0222083	-0.0138963	-0.0158355	-0.0190065	-0.00259457	-0.0477974	-0.0624498	0.0011002	-0.0148012	-0.0294939	-0.0232286	-0.0268564	-0.000351803	-0.0321052	-0.0100682	0.00302152	-0.000751929	-0.019361	-0.0128936
HLA_DRB1_0301	0.131133	0.000736312	0.790636	-0.0154524	-0.00204441	0.0819062	-0.00249717	-0.0155997	-0.0829271	-0.0565727	-0.0566134	-0.0668044	-0.0124604	-0.0346652	-0.0213118	-0.0407256	-0.00713731	-0.13678	-0.235016	-0.0279265	-0.0219277	-0.0597055	-0.0376303	-0.0684774	-0.020376	-0.0264824	-0.00543378	-0.0210539	-0.0132863	-0.0358049	-0.0578312
HLA_DPB1_1601	0.00681012	0.000762887	-0.0182967	-0.00260072	0.00581328	0.0325509	-0.000982635	0.00972528	-0.0118106	-0.00621937	-0.00807711	0.0226931	-0.00869322	-0.00252111	0.0044125	-0.00325527	0.00798385	-0.00354649	-0.00310507	-0.00359162	-0.00684678	-0.000973739	0.00175783	0.0221457	-0.00135399	-0.00449065	-0.000461048	-0.000825159	0.0236513	0.00476865	-0.00123233
HLA_DRB1_1303	0.0107197	0.000806237	-0.0372572	-0.00628135	9.28956e-05	-0.0138021	-0.00144282	-0.00161769	0.161981	-0.00659175	-0.00266204	-0.0227788	-0.0187649	-0.00658621	-0.00257085	-0.010839	-0.00374563	-0.0374956	-0.0426074	-0.0099447	0.00223472	-0.0129111	-0.00884964	-0.0192056	0.00137629	0.182896	0.00246983	-0.00588592	-0.00786236	-0.0182795	-0.0179764
HLA_B_5001	0.011143	0.00157911	-0.05379	-0.00779249	0.0202303	-0.0125091	0.00138723	0.00371136	-0.00632401	-0.00792864	0.0180934	-0.00722578	-0.0202556	-0.0044579	0.00259205	-0.0124247	-0.00460048	-0.0367393	-0.0368751	-0.00191738	-0.0110767	-0.0243226	-0.00796447	-0.0146648	-0.00329691	0.394004	-0.00586398	0.0102706	-0.00814427	-0.00533642	-0.00945684
HLA_DQB1_0201	0.13343	0.00166072	0.778661	0.0132748	-0.00194847	0.0809248	-0.00258069	-0.0160076	-0.0824171	-0.0543656	-0.0517623	-0.0662877	-0.0140117	-0.0334675	-0.0105761	-0.0396051	-0.00744799	-0.139776	-0.232204	-0.0262119	-0.0217103	-0.0591796	-0.0382003	-0.0681072	-0.0207515	-0.0236672	-0.00582813	-0.0196438	-0.0142974	-0.03521	-0.058172
HLA_DRB1_1404	0.00594999	0.00174574	-0.0366827	0.00101472	0.00422131	0.0348652	-0.00856629	0.000156414	-0.0229725	-0.0136007	-0.00168189	0.0321864	-0.0153446	0.00154385	-0.00933575	-0.00264695	-0.000495326	0.0168053	0.00439524	0.0111548	0.0106194	-0.00629268	0.00737868	-0.0113442	0.0121673	-0.00481992	-0.00115522	0.0128024	0.00823913	0.00605835	0.0168895
HLA_DQB1_0602	0.116464	0.00184856	-0.106956	-0.018678	-0.00276268	-0.0521327	-0.0279728	-0.0147737	-0.0785898	-0.0600225	-0.0683733	0.0167679	-0.0271017	-0.0354614	-0.0240637	-0.0315734	-0.0100271	0.678176	-0.184269	-0.0220736	-0.0200527	-0.0685738	-0.0369029	-0.0441471	-0.0167393	-0.0700363	0.00395106	-0.0198539	-0.00356978	-0.0370783	-0.0539921
HLA_B_1501	0.0585292	0.00213347	-0.0694369	0.00505339	0.00582381	-0.042673	-0.0102207	-0.0131405	-0.054224	-0.0557834	-0.0315502	0.136118	-0.0337371	-0.0209673	-0.0104612	-0.0162555	-0.006865	-0.0511265	0.110139	-0.00884492	0.0120524	-0.0164942	-0.000139212	-0.0301655	-0.00586697	-0.043498	0.00264713	0.00675349	0.0382672	0.241757	-0.0157092
HLA_DRB1_0407	0.0103872	0.00217796	-0.0295417	-0.00438609	0.0056607	-0.0263734	-0.000214661	-0.00570603	-0.025477	-0.0248093	-0.0120395	-0.00936452	-0.0143984	-0.00976355	0.00838251	-0.00504788	-0.000862687	-0.0246652	-0.0390275	-0.00168976	0.270808	0.270069	-0.0159145	-0.0100501	0.00103365	-0.0191044	0.00727406	-0.000947748	-0.00684701	0.015483	-0.00632808
HLA_C_1604	0.00162944	0.0037234	-0.0144764	0.000120813	-0.00271767	-0.00473038	-0.00134241	0.00830837	0.00560722	0.011307	0.00371197	-0.0168103	-0.0111584	-0.00445154	-0.00413262	-0.000237203	-0.00241515	-0.00763778	0.0162592	-0.00537656	-0.00602654	-0.0075201	0.00628412	-0.00965341	-0.00239188	-0.0045616	0.0422352	0.00214501	-0.00270479	-0.00173743	0.0417621
HLA_DQB1_0503	0.0268533	0.0044101	-0.0477996	-0.000620311	0.00804117	0.0749771	-0.00784211	0.00151004	-0.0362934	-0.0243768	-0.0257039	0.142463	-0.0237887	-0.00960738	-0.0099127	-0.0135787	-0.00287702	-0.00378115	-0.00918856	0.138203	0.00839786	-0.00188551	-0.00563751	-0.026143	0.00716857	-0.0159413	0.00489038	0.0134898	-0.00446304	-0.0159123	0.0334708
HLA_DRB1_1102	0.00501981	0.00479217	-0.0355012	0.0234056	-0.00398585	0.0418307	0.000753109	0.0143826	-0.00898459	0.0372661	0.0331866	0.0049559	-0.00977183	-0.00438995	-0.00288762	-0.00622326	-0.0032832	-0.0125288	-0.00755744	-0.00530073	0.0133688	-0.00225838	0.00559614	-0.00799708	-0.00494937	-0.00102305	0.000611057	0.0267443	-0.00233716	-0.0118981	-0.00398735
HLA_DRB1_0804	0.00289115	0.00557016	-0.0270171	0.0140103	-0.00305425	0.00299808	7.19925e-05	-0.00240889	-0.0162389	-0.00598274	0.0596123	-0.0029813	-0.00325317	-0.00152831	-0.00327652	-0.0106887	-0.00261783	-0.0223268	-0.00903257	0.00147074	0.0161573	-0.0142957	0.106157	-0.0177307	-0.00557353	0.0258076	-9.04497e-05	0.00278304	0.0109207	0.0105163	0.00319562
HLA_DRB1_0404	0.0377249	0.00567157	-0.064132	0.00205089	-0.00230329	-0.0279167	-0.00724796	-0.00511859	-0.0397234	-0.0299621	-0.0320686	0.0305221	-0.0152701	-0.0279374	-0.00779944	-0.0121783	-0.00387236	-0.0515634	0.206388	-0.000297528	-0.014236	-0.0244434	-0.0271611	-0.0195704	4.95609e-05	-0.0279758	7.42575e-05	-0.00740605	-0.0114932	-0.0256959	-0.00249075
HLA_DQB1_0604	0.032486	0.00602728	-0.0512674	-0.00241041	-0.00668724	-0.0335514	0.00318074	0.120729	-0.0351677	0.00879218	0.0566817	0.0724566	-0.0243935	-0.00368805	0.0198621	0.429611	-0.000522369	-0.0447253	0.0160012	-0.000850443	-0.00900261	-0.0203015	-0.00900325	-0.0291017	-0.0043966	-0.0145786	0.0071798	-0.00826805	0.00628299	-0.0145514	-0.0139444
HLA_DRB1_1302	0.0426207	0.00622095	-0.0556074	-0.00492738	-0.00249371	-0.0287992	0.0975451	0.11084	-0.0322085	0.11458	0.0649731	0.0608118	-0.0282193	-0.00198909	0.0175256	0.374249	-0.00277513	-0.0624127	-0.0135951	-0.00181582	-0.0116105	-0.0254415	-0.01349	-0.0345973	-0.00679648	-0.0148493	0.00447009	-0.000123363	0.00280433	-0.0154218	-0.0216086
HLA_B_0702	0.120124	0.00637668	-0.0955009	-0.00602263	-0.0154764	-0.0520802	-0.0194855	-0.0150861	-0.0772655	-0.0731056	-0.0743894	-0.0590588	-0.00471406	-0.0418973	-0.0292554	-0.0251346	-0.0138639	0.629895	-0.150337	-0.0216167	-0.0185431	-0.0247531	-0.0222334	-0.0466906	-0.00780818	-0.0624227	-0.0168196	-0.0189194	-0.00190641	-0.0377587	-0.0374978
HLA_A_0205	0.00983738	0.00722364	-0.0148573	-0.00951457	0.00982351	0.00285133	-0.0122221	0.0034868	-0.000404572	-0.0131337	0.0598137	-0.000671983	-0.0179267	0.0156041	0.0193506	-0.00815685	-0.00382935	-0.0270555	-0.041666	0.000835127	-0.00342379	-0.0120992	0.010907	-0.00294835	-0.00675163	0.156735	-0.00556669	0.040392	0.00160892	-0.00405634	0.000356144
HLA_DRB1_0408	0.00391813	0.00788518	-0.0220499	0.000663638	-0.00297154	-0.00067718	0.00484592	-0.00343461	-0.010862	-0.0101797	-0.00246571	0.0263345	-0.0043113	-0.0077803	-0.00639342	-0.00604048	-0.00264009	0.0250416	-0.0149983	0.153687	-0.000210096	0.0233111	-0.00218984	-0.00780188	-0.00556044	-0.0108016	-0.00371054	-0.00112351	0.0133983	-0.00220083	-0.0100789
HLA_DRB1_0103	0.0118912	0.00841097	-0.0399671	-0.00505598	0.00434883	-0.0193507	-0.00698513	-0.00981635	-0.0352765	-0.0253836	-0.012965	-0.0146634	0.464539	-0.00679546	-0.00781021	-0.00957551	0.00027511	-0.00271663	-0.0577339	-0.00664928	-0.00620854	-0.0264127	-0.0120297	-0.0131732	0.0061463	-0.0172714	-0.00624925	0.000806223	-0.00458946	0.0375305	-0.0118874
HLA_B_1401	0.00931303	0.00993102	-0.0340399	-0.000367921	-0.00143122	-0.0188479	-0.00413612	0.00584338	-0.00489915	-0.0152388	0.00409793	-0.0139813	-0.0162029	0.666033	0.00283791	-0.006452	-0.00451903	-0.0315467	-0.0519289	-0.00286353	-0.00101335	-0.0197959	-0.0114643	-0.0159906	-0.00529376	-0.0100924	-0.000345034	-0.000420903	-0.00731811	-0.00475581	-0.00480824
HLA_A_3401	0.000603424	0.013047	-0.00564062	-0.00287367	0.00288771	0.0107547	0.00741731	-0.00318085	-0.00148378	-0.00356013	0.00578644	0.00295508	0.00451905	0.000649823	-0.00372628	-7.19889e-05	-0.00168916	0.00246923	-0.0110452	0.00674566	0.00491633	-0.00353988	0.00619367	0.00136713	-0.00368062	0.00279597	-0.000731794	0.00142554	-0.00285013	0.00629968	-0.00130852
HLA_DRB1_1501	0.120495	0.0132691	-0.115247	-0.0176959	-0.00375591	-0.0507067	-0.030338	-0.0178129	-0.0800657	-0.0673071	-0.0713725	0.0300384	-0.0308042	-0.0363573	-0.0238068	-0.0335807	-0.0103935	0.690102	-0.184811	-0.021636	-0.0197139	-0.0684136	-0.0358463	-0.0448576	-0.0181674	-0.0718689	0.00462667	-0.0206527	-0.00405796	-0.0377884	-0.0558944
HLA_A_3601	0.000562028	0.0147419	-0.00565324	-0.0022407	0.000146568	0.00547851	-0.00354847	-0.0022226	0.0139433	0.000300021	0.0107155	0.00036694	-0.0035282	-0.00324108	-0.0026176	-0.00198126	-0.00128913	0.00847204	-0.0114958	-0.000481247	0.00252196	-0.0061914	0.00333696	0.000963258	-0.00290892	0.00159472	-0.00158242	-0.0025393	-0.00222481	-0.000906601	-0.00694304
HLA_DQA1_0601	0.00253026	0.015023	-0.0183182	0.0133043	-0.00317346	0.0102913	-0.00248905	0.00305256	-0.00652967	-0.0104817	-0.00287699	-0.0160027	-0.00906582	-0.00174847	-0.00425224	4.16981e-05	0.00707176	-0.020943	0.0198342	-0.00598302	0.0045749	-0.00374551	0.0539795	-0.0086194	0.000139282	-0.00193649	-0.0031757	-0.00517904	0.0110414	0.0352589	0.0146526
HLA_C_0303	0.0502166	0.01541	-0.0646554	-0.00382444	-0.00440363	-0.0390791	-0.00405407	-0.00402553	-0.0410258	-0.0452475	-0.0302156	0.31551	-0.0324876	-0.0140893	-0.011498	-0.0137731	-0.00853125	-0.0422968	-0.025565	0.000493934	0.125003	-0.017337	0.0198516	-0.0213001	-0.00461187	-0.0361017	0.00909536	0.0171415	0.0387385	0.226063	-0.0102177
HLA_B_5701	0.0319052	0.0161489	-0.0625134	-0.0129317	-0.00405393	-0.04682	-0.00716072	-0.00990917	0.571653	-0.0383669	-0.0329028	-0.0416305	-0.0295164	-0.00944679	-0.0137928	-0.00167848	-0.00562724	-0.0599913	-0.0813783	0.00476455	-0.0142903	-0.0287937	-0.0236947	-0.0242149	-0.00294793	-0.029636	-0.00753851	0.0123777	-0.0109908	-0.02579	-0.0234887
HLA_DRB1_1401	0.0214671	0.0204793	-0.0448699	-0.000744028	0.00893112	0.0792241	-0.00798798	0.00496659	-0.0347522	-0.025044	-0.02913	0.161856	-0.0224343	-0.0120685	-0.00842245	-0.0160182	-0.00307226	-0.0127718	-0.0126836	0.164499	0.00752411	-0.00196227	-0.011004	-0.0291108	0.00350214	-0.0153086	0.00633414	0.0194934	-0.0100794	-0.02223	0.0349772
HLA_A_0203	0.0020016	0.0224311	-0.033607	-0.00284282	-0.00290548	0.00302547	-0.00466934	-0.00112662	-0.000342154	-0.0101864	0.0134037	0.00431677	0.00752564	-0.00439362	0.00052788	-0.000572998	-0.00334805	0.0105977	0.00657584	-0.00163122	0.00291947	-0.00425019	-0.00520458	0.0199732	0.00245468	-0.0125305	0.00446738	0.000383665	0.0189719	0.0150558	-0.00791784
HLA_B_1517	0.00363759	0.0228315	-0.0215225	-0.00603295	-0.00335792	-0.01183	-0.00464297	-0.00517879	-0.00824768	-0.00819275	0.000560306	0.197734	-0.0115709	-0.00455551	-0.00169764	-0.00552513	-0.00302786	-0.0222858	-0.011118	-0.00452606	-0.00194728	-6.47032e-05	-0.00942642	-0.0190976	0.000107034	-0.0112003	-0.00136765	-0.00620251	0.000963279	-0.0141071	-0.00469253
HLA_B_5108	0.000552322	0.023442	-0.018841	0.00186199	0.00227601	-0.00575431	0.00988171	-0.00258577	0.00935527	-0.00627593	5.77037e-05	0.0147477	-0.00293613	-0.000752371	-0.0044675	-0.00397966	-0.00205324	-0.00718663	0.00229095	-0.00478391	0.0138243	0.0123621	0.0127932	-0.00856268	0.0185819	-0.0039182	-0.00190805	0.00115693	-0.000945768	-0.0080856	0.0265847
HLA_DRB1_0410	0.00022949	0.0239656	-0.0153356	-0.00148749	-0.000863267	0.00981481	-0.00336574	0.00882696	0.00968257	0.00076605	0.00769405	0.00107425	-0.00411975	-0.00458373	0.000751798	-0.00408122	-0.00116512	0.00591174	-0.0060501	0.000259406	0.00171449	0.00219936	0.00220839	-0.00789744	-0.00247364	0.00149616	0.0047564	0.00855506	-0.00168411	-0.00286823	0.00758136
HLA_A_6803	0.000532009	0.0265891	-0.00875333	-0.00223306	-0.000241169	0.0063537	-0.00420335	4.77463e-05	0.00354638	0.00429274	0.00179257	0.00512156	0.00576849	-0.00375249	-0.000308221	-0.001284	-0.00194713	0.010124	-0.00984516	-0.00122022	0.00649693	-0.00428802	-0.00492464	-0.000109353	-0.00418434	0.00506098	0.00172164	-9.57575e-05	-0.00269151	0.00180996	-0.00592702
HLA_DQB1_0504	0.000976852	0.0335616	-0.00337444	0.00382603	-0.00198171	-0.00683489	-0.00342927	0.00181027	0.0182978	0.012664	-0.00010373	-0.00692977	-0.00697046	0.0241292	-0.00126045	-0.00660392	0.00254445	-0.0142726	-0.00760968	-0.00387494	-0.0044425	-0.00921892	-0.00186299	-0.00321271	-0.00247334	0.0579019	0.0156277	-0.0036301	-0.00255023	-0.0097939	-0.0105693
HLA_C_1402	0.0138124	0.0344766	-0.0408076	-0.00167541	0.00278633	0.066921	0.0130852	-0.00585458	-0.0159897	-0.0228283	0.0102257	-0.0175575	-0.00289688	-0.00809981	0.0020487	-0.00275905	0.00314002	-0.0302175	0.0492875	0.002426	0.00314593	-0.0115469	0.00644888	-0.0214608	0.0168821	-0.00215423	-0.00041784	0.0152185	-0.00185814	-0.00566915	0.0316143
HLA_A_6601	0.00430828	0.0379302	-0.0312111	-0.00830295	-0.00388477	-0.0105491	-0.00286097	-0.00372928	0.0849603	0.0084565	0.00986322	-0.0107781	-0.00811056	-0.00128362	-0.00498991	-0.00521552	0.000209535	-0.0179064	0.000942054	0.0117192	-0.00568284	0.00481723	-0.0132806	-0.00750489	0.00909636	0.00610131	0.0197905	-0.00386464	-0.00545019	-0.00741061	-0.00538084
HLA_B_5106	0.000989468	0.0394088	-0.0403219	-0.00482888	0.00351042	0.0203232	0.0159443	-0.00339289	-0.0118657	-0.0148633	0.00953614	0.00283424	-0.00278976	-0.0116524	-0.00113467	-0.00345949	0.00662683	-0.0215943	0.0435704	0.00892717	0.00553983	-0.00428897	0.0180153	-0.0162026	0.0255019	-0.00778699	0.00437259	0.00617033	-0.00092293	-0.00485287	0.0267959
HLA_B_4102	0.00433924	0.0405966	-0.028896	0.00145459	-0.00360511	-0.0151337	-0.00671649	0.00235526	0.155182	0.0113677	-7.43889e-05	-0.0170541	-0.00897496	-0.0050015	0.00499202	-0.00750467	-0.00333587	-0.0231407	-0.0190863	-0.00269847	0.00527567	0.0028998	-0.00885261	-0.015469	-0.00391382	-0.00341776	0.0172035	-0.00734391	-0.00498569	-0.00911098	-0.00648784
HLA_C_0704	0.0159734	0.0420506	-0.0337382	-0.00409493	0.00278947	-0.0262021	-0.00368583	-0.00879885	-0.027815	-0.0256253	-0.0198999	-0.0131346	-0.00991712	0.000229988	-0.00817657	0.0945972	0.00278236	-0.0209724	0.110926	0.000788526	-0.00890837	-0.0178342	0.0225482	-0.0121634	-0.007756	-0.024114	0.000464876	-0.00482356	0.00370676	-0.00989242	-0.00787839
HLA_B_3505	0.000276368	0.0427418	-0.0159953	-0.001689	-0.00163593	0.00708408	0.017162	-0.00213687	0.00477731	0.000862943	0.00783527	0.00411778	-0.00164867	-0.00492151	-0.00245217	-0.00361007	0.00115426	-0.00459025	-0.00279063	-0.00328708	0.000231344	0.00484688	0.00262389	0.00390304	0.00951339	-0.00386005	-0.00109105	-0.00216512	-0.00165734	-0.00390358	0.0162129
HLA_B_1301	0.000315961	0.0446373	-0.0146308	-0.00172473	-0.00110247	0.00572178	0.0114307	-0.00204223	-0.00793142	-0.00536797	0.00403468	0.000366844	-0.00577394	-0.00320241	0.0415537	-0.00234649	-0.00115479	-0.000897582	-0.00652269	-0.00269594	-0.00174819	-0.0035612	0.0421511	0.00347148	0.00442441	-0.00280479	-0.000861342	-0.00246632	-0.00128656	0.0191311	0.00761267
HLA_B_2705	0.0384683	0.0449705	-0.0572638	0.0238261	0.00444394	-0.00940298	0.00800605	-0.0128553	-0.0409959	0.0235013	-0.0397972	-0.0289803	0.155632	-0.0046559	-0.00243791	-0.0184338	-0.00692752	-0.0267923	0.0357165	-0.0178838	-0.00613292	-0.0254666	-0.0120114	-0.0397301	0.0154082	-0.0339131	0.0144445	0.00913726	-0.0112679	0.0977759	0.120935
HLA_DQB1_0302	0.104219	0.045714	-0.085964	0.00646857	0.00224785	-0.0476472	-0.0106792	-0.0110106	-0.0523551	-0.0102584	-0.0220864	0.132055	-0.0307846	-0.0344188	-0.00321946	-0.0155872	-0.00533243	-0.0833077	0.221081	0.000834286	-0.00488043	-0.0404854	-0.0241388	-0.0260741	-0.000150127	-0.0415938	-0.00459899	-0.0100856	0.000144991	-0.0380873	0.0241383
HLA_A_3001	0.0125223	0.0460704	-0.0389715	-0.00584479	0.00771638	-0.0232144	-0.00194872	0.00556887	0.240363	-0.0139236	-0.00510864	-0.0176345	-0.0186351	-0.0075898	-0.00611845	-0.00410875	-0.00560633	-0.0303721	-0.0313887	0.00118276	0.0235986	-0.011475	-0.00963752	-0.0154567	-0.0117979	0.000333117	0.00211864	-0.00485167	-0.00537921	0.00233745	-0.00642142
HLA_A_2410	0.000409192	0.0479247	-0.0120486	-0.00161067	-0.000505769	0.0103951	-0.00381986	-0.00224754	0.00319261	-0.0028664	0.00066046	0.00645772	0.000534189	-0.000165019	-0.00242575	-0.000310516	-0.001379	0.010939	-0.00920143	-0.000385699	0.00672486	-0.00318339	-0.00423962	0.0034499	-0.00312954	0.00519673	-0.000694806	-0.00203644	-0.00231698	0.00354083	-0.00222567
HLA_DRB1_1407	0.00022061	0.0496507	-0.0129599	-0.00249471	-0.000409727	0.00880258	-0.00178076	0.00827531	0.000538067	-0.0040169	0.00965669	0.00335695	-0.00693827	-0.00373484	-0.00153361	-0.00422817	-0.000864603	0.00584111	-0.000192461	0.000772445	0.00812174	-0.00212619	0.00239197	-0.00796662	-0.00196189	7.45973e-05	0.00146703	0.00648803	0.00778913	0.000890164	0.00696781
HLA_DRB1_0803	0.00238623	0.0531104	-0.0201672	0.00973624	-0.00217622	0.00634704	-0.00283646	0.00445697	-0.00327058	-0.0101379	-0.00269066	-0.0142932	-0.00990945	-0.00596951	-0.00478977	-0.00146696	-0.00198077	-0.0186244	0.0204407	-0.00476073	0.00285352	-0.0055012	0.0560951	-0.00785901	0.000624788	-0.00702342	-0.00276342	-0.00386781	0.0116361	0.0356267	0.0197016
HLA_B_3512	0.000797038	0.0540316	-0.0196233	0.0117532	-0.000851454	0.0206129	0.0118433	-0.00244388	-0.00295446	-0.0103301	0.00488036	0.00468067	0.00972841	-0.0105357	0.00058621	0.00796782	0.0306116	-0.00931521	0.00788116	-0.00635819	0.00116426	0.00961882	-0.000995889	-0.0123361	0.00548652	-0.00986382	-0.00135049	-0.00139023	-0.00378355	0.00787675	0.0141924
HLA_A_3201	0.0354662	0.0561274	-0.033343	-0.000812962	0.0114552	-0.00606863	0.00334365	0.00102122	-0.00675678	-0.022618	-0.0232826	-0.00878131	-0.004312	0.104999	-0.00414725	-0.0144155	0.00320098	-0.0262243	0.0701229	0.00311235	-0.00217038	-0.00932966	-0.00822886	-0.0107674	-0.00143235	-0.0156869	0.0208347	0.00249169	0.00110041	0.00672862	-0.00227952
HLA_B_4006	0.00152645	0.057971	-0.0159036	0.0171122	0.0040345	0.00289377	-0.000251167	0.000455738	-0.0043067	-0.00289694	0.00880064	-0.000839666	0.015185	0.00372329	-0.00376989	0.000456336	-0.00251248	-0.0244725	0.0239586	-0.00605651	-0.000517772	-0.00996794	-0.0108089	-0.00964369	0.020182	-0.00123072	0.0129073	0.00130736	0.0256901	0.0114834	0.0121781
HLA_C_0702	0.133635	0.0601649	-0.0986045	-0.00753833	-0.015664	-0.0328081	-0.022048	-0.0169983	-0.0781518	-0.0776206	-0.065266	-0.062434	0.0394549	-0.0455732	-0.0293266	-0.0238293	-0.0151842	0.576285	-0.140277	-0.0206663	-0.0170844	-0.0135997	-0.0182487	-0.0538039	-0.00156518	-0.0671483	-0.017027	-0.0136643	-0.00453345	-0.0216934	-0.0257404
HLA_A_3301	0.010259	0.0630255	-0.0374928	-0.00800361	-0.00615576	0.00142676	-0.000606589	-0.00333627	-0.0100323	-0.00867987	-0.000104484	-0.00970106	-0.0220267	-0.00168844	0.141983	-0.00550813	0.00245737	-0.0385137	-0.0370446	-0.00242466	-0.00183063	-0.0171873	-0.013225	-0.0229935	-0.0105068	0.36189	-0.00679565	0.0157616	-0.00795929	-0.0177856	-0.00114306
HLA_C_1701	0.00806346	0.0632267	-0.0376237	0.100986	-0.00516122	-0.00283613	-0.00587583	0.00572386	0.120253	0.00561568	0.0708038	-0.00993822	-0.0132432	-0.000716465	-0.000537254	-0.00898916	-0.00447448	-0.0343228	-0.0246944	0.00131046	0.0267304	-0.00218888	-0.0136061	-0.0235275	0.000285006	-0.00857188	0.0131019	-0.00948157	0.00128301	-0.00548947	-0.00984649
HLA_A_1102	0.000449311	0.0635174	-0.012659	-0.00174296	-4.13206e-05	0.0104838	-0.00381713	-0.00215477	0.00109766	-0.00227312	0.00414505	0.0133781	0.0020151	-0.00149288	-0.00270694	-0.00018677	-0.000570024	0.00890401	-0.0110528	0.00100237	0.00747614	-0.000229822	-0.00429633	0.00304108	-0.00279984	0.00493838	-0.00135629	-0.00182802	-0.00275439	0.0018795	-0.00528997
HLA_DPB1_0402	0.116444	0.0672268	-0.0466244	0.00322492	-0.00706012	0.000991567	-0.00512765	-0.00596079	-0.0262531	-0.0261752	-0.00492124	-0.00513084	-0.0058619	0.00163595	-0.00229651	-0.00134383	0.000517178	-0.061804	0.100327	0.00818064	-0.0129499	0.0990481	-0.00230351	-0.039254	-0.00123217	-0.0192768	-0.00448414	0.0157001	0.00906119	-0.0112852	0.00935876
HLA_DQB1_0304	0.000953385	0.069132	-0.0183906	0.011331	-0.00198428	-0.00589323	-0.00330827	-0.00225026	-0.00708339	-0.00721422	-0.00771269	-0.00479719	-0.00141969	-0.0018995	-0.00385685	0.00313593	-0.00165367	-0.0109554	0.00283043	0.301287	0.00347755	0.013335	0.00591435	-0.0113022	0.000403248	0.00234294	-0.00147212	-0.00311699	0.00274751	-0.0019097	-0.0102946
HLA_B_4202	0.000330079	0.0695638	-0.00798475	-0.00115939	-0.00132686	-0.00689301	0.00901376	-0.00215433	0.00294643	0.00413361	0.00939529	0.0345656	-0.00513146	-0.00220634	-0.00225488	-0.0040256	-0.00115443	-0.0114007	-0.00520221	-0.00281689	-0.00139556	-0.000410941	-0.00228091	0.00114095	0.00611371	0.000543081	-0.00115654	-0.00251145	-0.00113558	0.00535841	0.00402306
HLA_B_4501	0.00678097	0.0704432	-0.0229038	-0.00529652	-0.00017669	0.00114811	0.0145191	-0.00683358	-0.0114217	0.0143482	0.121321	-0.0067543	-0.013408	0.0246715	0.0428201	-0.00315839	-0.00414515	-0.0347715	-0.034051	-0.00935342	0.000625404	-0.0185688	0.0205639	0.0708471	-0.00580575	-0.00458774	0.0101506	0.00212923	-0.00391918	-0.00909219	-0.00564154
HLA_DPA1_0202	0.0361757	0.0707896	-0.0387956	-0.00587558	-0.00557267	-0.0120412	-0.0033964	0.00445684	-0.0143256	0.0612165	0.0140869	-0.0102135	-0.0152552	0.00412062	0.0039909	0.00800991	-0.00459267	0.0204459	-0.0320672	-0.00850591	0.0168121	0.0133627	0.0126474	-0.0201498	-0.00918885	0.00731498	0.00373911	-0.00574909	0.0138242	0.0841397	-0.00152573
HLA_B_2707	0.000592423	0.0731096	-0.0137613	-0.00370181	0.00295597	0.00563767	0.00730629	-0.000325435	-0.00692214	0.00852126	-0.000850874	0.00155806	0.00251671	-0.00280232	-0.00422874	-0.00586802	-0.00206645	-0.0172528	0.0205477	-0.00506767	-0.00406233	-0.00539244	-0.00636582	-0.0128522	0.00964871	0.00122088	0.0164604	0.0170243	0.00760589	0.00176363	0.0227096
HLA_A_2608	0.000473492	0.0741404	-0.0157212	-0.00218253	-0.000702066	0.00812558	-0.0040927	-0.0020039	0.00419554	-0.00334556	-0.000681764	0.0150451	0.00285197	-0.00181572	-0.00138711	-0.000597773	-0.00177043	0.00882333	-0.00868517	0.000219518	0.00862756	-0.0034809	-0.00305178	0.00270621	-0.00149781	0.00618533	-0.000363829	-0.00200432	0.00354513	0.00285401	-0.00202281
HLA_B_5604	0.000252262	0.0747485	-0.0177519	-0.00150136	-0.00168964	-0.00680858	0.0184415	-0.00271734	-0.00175637	-0.0021431	0.0114922	0.0130298	-0.00168969	-0.00454502	-0.00299425	-0.00381178	0.000632923	-0.00485119	0.00959912	-0.00363085	-0.00141368	0.000697338	0.00195502	-0.00258185	0.016346	-0.00423435	-0.00113562	-0.00266858	-0.00131689	-0.00229152	0.0150695
HLA_B_1518	0.00306062	0.0753886	-0.0235238	0.00281239	0.0044108	-0.00953453	0.00956322	-0.00401506	-0.0136979	-0.00134271	-0.00351851	0.0165645	-0.00973686	0.00711647	-0.00260816	0.00151597	-0.00225518	-0.0088388	0.019358	0.00461563	0.00420281	-5.24071e-05	0.0415008	0.00190165	0.00552184	-0.00471079	0.0122836	-0.00475396	0.00541527	-0.00254762	-0.00170971
HLA_B_3910	0.000561484	0.0823089	-0.0144757	-0.00274427	-0.000736327	0.00154765	0.0123328	0.00195042	-0.011142	-0.00413624	0.0169692	0.00083143	0.00544995	0.00342405	0.0324066	-0.00683346	-0.00184174	-0.00401735	0.0109084	-0.00137852	-0.00319216	-0.00442972	0.011568	-0.00607751	0.0126612	-0.00840471	0.000399138	-0.00168231	-0.00253472	-0.00394611	0.0081822
HLA_B_4901	0.0170069	0.0824997	-0.00979241	0.0017358	0.00950448	-0.00591944	0.00725313	0.00159128	-0.00113438	0.0567983	0.0349821	-0.0217415	-0.0220514	0.00760808	0.00885523	-0.0111825	0.0248795	-0.0243619	0.0167703	-0.00758185	0.00832816	-0.0204832	-0.00271135	-0.0194809	-0.00437072	0.0276012	0.0165454	0.0107811	-0.00597312	-0.021047	-0.00665178
HLA_DRB1_0901	0.011004	0.0876978	-0.0357222	0.017982	0.00601778	-0.00652444	0.00141653	0.00593757	-0.0232089	-0.0129546	-0.00236817	-0.000579805	0.0132983	-0.00359976	-0.0061513	-0.0129583	-0.00388683	0.00669002	0.0442053	-0.00443076	-0.000862643	0.00822455	-0.0104086	-0.0132098	-0.00220265	-0.0109531	0.000401441	0.0270594	-0.00258971	0.00121371	0.0156514
HLA_DRB1_0406	0.000288026	0.0878833	-0.0188781	0.000195327	-0.000465971	0.00933563	-0.00426915	0.011008	0.00114932	-0.00475597	0.0128778	0.00958685	-0.00544415	-0.00500478	0.0010949	-0.00164283	-0.00154849	0.00198319	0.00100984	0.010269	0.0063553	-0.000236906	0.00294721	-0.00867224	-0.00193009	-2.89567e-05	0.00611315	0.00987757	-0.00198183	-0.0026257	0.00762104
HLA_DRB1_1202	0.000540908	0.102288	-0.0113669	-0.00278528	-0.00175857	0.0159428	-0.00291644	0.00268534	-0.00778978	-0.0086443	0.0107412	-0.00524409	-0.00433979	0.00884244	0.00135342	0.000371776	0.0508279	0.000472856	-0.000196589	-0.00344765	0.00681546	-0.000207992	0.0132475	-0.00977254	-0.00194647	0.0124738	0.0239784	0.00332831	-0.00247195	-0.00204695	-0.00113325
HLA_DRB1_0304	0.000146491	0.102992	-0.012238	-0.00179372	-0.000402851	0.0111448	-0.00245645	0.0112843	0.00192912	-0.00272234	0.00993487	0.0046778	-0.00464853	-0.00320081	0.002477	-0.00314294	-0.000726664	0.00637774	-0.00583347	-0.00100828	0.0024148	-0.000595319	0.00113866	-0.00636332	-0.00205221	-0.00192962	0.00177553	0.0090433	-0.0012404	-0.000308414	0.0103403
HLA_A_3002	0.0118715	0.103858	-0.0294097	-0.00589169	-0.00221516	0.266448	-0.00228196	0.0118636	-0.00450473	-0.00527882	0.0104561	0.00881244	-0.0192029	0.0105702	0.013247	-0.0095098	-0.00466482	-0.0354332	-0.0512022	0.0083087	-0.00470342	-0.0247542	-0.0154308	-0.0203931	0.000565924	0.00672645	-0.00652771	-0.000905322	-0.00273597	-0.0124999	-0.0127289
HLA_DRB1_1415	0.00020208	0.104498	-0.0118865	-0.00207696	-0.000549897	0.0104044	-0.00213065	0.0128517	-8.18638e-05	-0.00156752	0.0124421	0.0029305	-0.00552333	-0.00316725	-0.00116762	-0.00363543	-0.000914398	0.00676292	-0.00311452	0.000372227	0.00286937	-0.00149852	0.00111764	-0.0076848	-0.00188108	-0.00147815	0.00111696	0.00767861	-0.00128524	-0.00225879	0.00766031
HLA_A_3603	0.000367157	0.109952	-0.0103435	-0.00156445	-0.000136815	0.00943922	-0.00344787	-0.00194655	0.00330289	-0.0027249	0.00276235	0.00833715	0.00118732	-0.0019447	-0.00218239	0.000537411	-0.00117866	0.0107659	-0.0128769	0.000495174	0.00794297	-0.00348678	-0.00524974	0.00555463	-0.00277093	0.00724143	-0.00128264	-0.00199954	-0.0022643	0.00483361	-0.00520928
HLA_A_6602	0.000368134	0.110842	-0.0103919	-0.00129234	-9.20477e-06	0.00963764	-0.00342632	-0.00192934	0.00351118	-0.00260613	0.00269202	0.00828158	0.00122109	-0.0019206	-0.0021996	0.0011619	-0.0011825	0.0107077	-0.0129887	0.000481599	0.00796513	-0.0041957	-0.00521774	0.00558943	-0.00275977	0.0072629	-0.00128764	-0.00194129	-0.00226937	0.00508476	-0.00516173
HLA_DRB1_0403	0.0039703	0.113776	-0.0421791	0.0069041	0.0136204	-0.00169588	-0.0092493	0.00327889	-0.0182074	-0.0165075	0.0107912	0.0270591	0.0122908	-0.00614076	0.000873947	-0.00434146	-0.00519891	-0.0108801	0.0441573	0.032233	0.00826015	-0.00676448	0.0121019	-0.0121631	0.00748849	-0.00846589	0.00241477	0.000345537	-0.00392974	-0.00639202	-0.00151201
HLA_DRB1_1402	0.000627567	0.115608	-0.0162026	-0.00334562	0.000565964	-0.0017994	-0.000440062	0.00983034	-0.00166012	-0.00749578	0.0101108	0.00710112	-0.00649308	-0.00133188	-0.000828854	-0.0066963	0.0255048	0.00328239	0.00546095	-0.000759337	0.00134552	-0.00412303	-0.00296084	-0.00335347	0.00143237	0.000420886	0.0189232	0.0300726	0.00390329	-0.00222373	0.0169941
HLA_DRB1_0437	0.000147186	0.116401	-0.0118923	-0.00184397	-0.00049792	0.0086436	-0.00222314	0.0104964	0.00206227	-0.00243016	0.0113651	0.00266117	-0.00473122	-0.00317542	0.000521686	-0.00299604	-0.000681622	0.00649881	-0.00439263	-0.00145916	0.00234282	-0.000399747	0.00111848	-0.00635862	-0.0019731	-0.00178988	0.00160216	0.00838968	-0.00122281	-0.00123694	0.010272
HLA_DRB1_1106	0.000282694	0.118397	-0.0168565	-0.00153766	-0.0009315	0.00964436	-0.0020959	0.0139049	0.000605882	-0.00180338	0.0142467	0.00583866	-0.00671974	-0.00197178	-0.00109988	-0.0037238	0.000676032	0.00538092	-0.00173462	-0.000126571	0.00175489	-0.00179391	0.0030889	-0.00827017	-0.00225881	-0.00112102	0.00482772	0.0145972	0.000174772	-0.00235211	0.00874728
HLA_A_1105	0.000352777	0.125278	-0.0111067	-0.00154816	-0.000399431	0.00962168	-0.00340437	-0.0019157	0.00299404	-0.00269819	0.00187858	0.0090236	0.000886048	-0.00197564	-0.00199227	0.000659464	-0.00113575	0.0108096	-0.0117853	0.000148286	0.00787768	-0.000722492	-0.00543513	0.00504365	-0.00288272	0.00586312	-0.00122555	-0.00193173	-0.00232901	0.00264824	-0.00523295
HLA_C_0802	0.0364382	0.125878	-0.0662489	-0.0084424	-0.00610112	-0.0289974	-0.000904729	-0.00448836	-0.0287765	0.0935012	-0.0113142	-0.0366214	-0.0142216	0.370556	0.118807	-0.0129843	-0.00463349	-0.076287	-0.0977561	-0.00475394	-0.00745405	-0.0282192	-0.0206146	-0.0346131	-0.0127423	0.457166	-0.00773431	0.000637036	-0.0146248	-0.0237495	-0.0175345
HLA_A_2401	0.000357921	0.127241	-0.0113474	-0.00153913	-0.000436912	0.009285	-0.00345764	-0.0019397	0.00286092	-0.00270587	0.00160073	0.00876765	0.000708031	-0.00187194	-0.0020551	0.00057761	-0.00115349	0.0109517	-0.012139	0.00110044	0.00786424	-0.0013527	-0.00538164	0.00497616	-0.00292428	0.00590675	-0.00123738	-0.00191596	-0.00226321	0.006247	-0.00520619
HLA_DRB1_1405	0.000144032	0.127979	-0.0112505	-0.0019017	-0.000554156	0.00901621	-0.00213936	0.00922442	0.00106699	-0.00269255	0.011294	0.0021695	-0.00487319	-0.0032186	-0.000720325	-0.00296918	-0.000624411	0.0087194	-0.00436696	-0.00139733	0.00219951	-0.000829252	0.000262047	-0.00609197	-0.0018155	-0.00194798	0.00114752	0.00628069	-0.00112866	-0.00145009	0.00825904
HLA_DRB1_0401	0.0872884	0.129127	-0.081635	-0.00762159	-0.000423544	-0.0578061	-0.0110522	-0.0156044	-0.0695142	-0.00971683	-0.0531018	0.120628	-0.0421682	-0.0311419	-0.0135751	-0.0198709	-0.0088737	-0.0689528	0.0345218	-0.010861	-0.00884986	-0.0351407	-0.0377208	0.499386	-0.00233305	-0.0567826	-0.0124936	-0.0170378	0.0010243	-0.0365303	-0.0155103
HLA_A_3112	0.000383641	0.132097	-0.0106301	-0.000326083	2.67923e-05	0.0101623	-0.00366012	-0.00206058	0.00399651	-0.00309343	0.00331604	0.00886347	0.00107409	-0.0021217	-0.00225591	0.000107063	-0.00113059	0.0106874	-0.0130583	0.000708108	0.00759744	-0.00351739	-0.00549922	0.00478859	-0.00295321	0.00738636	-0.0013909	-0.00208588	-0.00235334	0.00492174	-0.00567025
HLA_B_3517	0.000285097	0.14401	-0.0201262	0.000645618	-0.000444541	-0.000528313	0.0250801	-0.00113605	-0.0055028	-0.000460932	0.0144486	0.0166099	-0.00285576	-0.0048917	-0.00102579	-0.00416666	0.00352288	-0.00539449	0.0069115	-0.00168836	-0.00162296	0.00131482	0.00114287	-0.00674147	0.0183357	-0.00576809	-0.000668036	-0.00154515	-0.00144523	-0.00391833	0.0205738
HLA_B_8101	0.000210547	0.145221	-0.014997	-0.00113886	-0.00121146	-0.00506185	0.0187911	-0.00237825	-0.00115667	0.0105393	0.0102202	0.0105161	-0.00355781	-0.00341093	-0.00145729	-0.00323012	-0.00119962	-0.00457708	0.00331613	-0.00297045	-0.000619275	0.00151865	0.00102661	-0.00353517	0.0161783	-0.00578463	-0.000850511	-0.00200044	-0.000751403	-0.00323468	0.0126619
HLA_A_2301	0.0199288	0.145475	-0.0390286	0.0111799	0.00708848	-0.0118821	0.0157954	-0.005104	-0.0144636	-0.0138259	0.238657	-0.0107154	-0.00486045	0.0010643	0.0201447	-0.0187833	0.00453534	-0.0220998	-0.00806589	-0.00603791	0.0234354	-0.0172729	-0.0138811	-0.0277956	-0.00632016	0.0215066	-0.0025412	-0.0102091	-0.0102507	-0.012097	-0.0189524
HLA_DPB1_0202	0.0105108	0.145675	-0.0337746	-0.00632744	-0.00518619	0.276674	-0.00703395	0.00336496	-0.0119855	0.0126349	-0.000652373	-0.0131298	-0.0159505	0.00311266	-4.19014e-05	-0.0155013	0.00586923	-0.0365493	-0.0348055	-0.00295206	-0.0103344	-0.0268061	-0.0141873	-0.0208736	0.00166193	-0.000636039	-0.0041339	-0.00475093	-0.00601725	-0.0140003	-0.00236873
HLA_DRB1_0302	0.000343934	0.149272	-0.00701844	-0.00237997	-0.000977612	0.00725486	-0.00286015	0.0141559	-0.000670634	0.00592482	0.00920033	-0.00332281	-0.0067412	0.00764949	0.00158202	-0.00405881	-0.000979819	-0.0078359	-0.00898793	-0.00208985	0.172872	-0.00426973	-0.00315351	-0.00540979	-0.00231414	-0.00546255	-9.2373e-05	0.00303526	-0.00153169	-0.00390208	0.000441352
HLA_B_4101	0.00431671	0.153041	-0.0315979	0.164045	-0.00397576	0.0103526	0.00294075	0.00453407	0.0197301	-0.0108824	0.107461	-0.00292672	-0.0131017	0.00156588	-0.00356673	-0.00480613	-0.000623542	-0.0274901	-0.0159954	0.00344897	0.0181843	-0.00786868	0.0236116	-0.0157458	0.00753179	-0.0129668	0.000518549	-0.0065802	0.00940481	-0.00296774	-0.00466565
HLA_B_4402	0.0869566	0.154811	-0.0897481	-0.00708709	0.0284492	-0.0400633	-0.0130032	-0.00950488	-0.063822	-0.0547697	-0.0426163	-0.0459514	-0.031071	-0.0271557	-0.0234198	0.0257796	0.00495181	-0.0697511	0.0523046	-0.0211719	-0.0171754	-0.0377488	0.117344	0.482381	0.00055368	-0.0528246	-0.00698974	-0.00317789	-0.000307778	-0.0227051	0.0274857
HLA_A_0216	0.000394848	0.156484	-0.0118946	0.00137811	-0.000664788	0.00820041	-0.00389044	-0.00195596	0.0027454	-0.00179888	0.0044113	0.00868958	0.00235656	-0.00122924	-0.00158951	-0.000380191	-0.000953526	0.00999767	-0.0117325	-0.000359671	0.0072232	-0.000446589	-0.00481239	0.00328229	-0.00334849	0.00642581	-0.00147661	-0.00232636	-0.000799845	0.00305799	-0.00493535
HLA_B_2704	0.000232043	0.162191	-0.0154188	-0.0014868	-0.00127009	-0.0066921	0.0231247	-0.00258243	0.00292979	0.000441992	0.0130193	0.00875036	-0.00329844	-0.00485006	-0.00070363	-0.0026427	-0.00141881	-0.00402841	0.00247618	-0.00308099	-0.000804139	0.00078955	0.000915462	-0.00437507	0.0129783	-0.00434224	-0.00087491	-0.00283385	-0.00124762	0.00394696	0.0188274
HLA_DRB1_1406	0.00035073	0.166522	-0.0148146	-0.0028574	-0.000270481	0.0059692	-0.00222285	0.0143485	-0.000348048	-0.00610047	0.011626	0.0049977	-0.00335611	-0.00386952	-0.00182175	-0.00288952	0.0101	0.00457913	0.00182771	-0.00159644	0.0018965	0.0020731	-0.00206246	-0.00644514	-0.00130576	-0.0034219	0.00631743	0.0264095	-0.000177484	-0.00514174	0.0100733
HLA_A_0301	0.136536	0.169658	-0.0781371	-0.00571881	-0.0155372	-0.0185888	-0.0212881	-0.00560883	-0.0532846	-0.0113633	-0.0489392	-0.0138125	-0.0156239	-0.0208251	-0.0198003	-0.00705753	-0.00820509	0.196248	-0.0544307	0.0219117	-0.0110973	0.156644	-0.00699162	-0.0427244	0.0263077	-0.0287701	-0.0108979	-0.0177751	0.00966018	-0.00627409	0.0299007
HLA_DRB1_0411	0.000250329	0.1708	-0.0176528	-0.00128387	-0.000606376	0.00675974	-0.00342017	0.0106333	0.00193711	-0.00542215	0.0133208	0.00647572	-0.00433596	-0.00453174	0.000642535	-0.00222602	-0.000918389	0.00374969	0.000973004	0.0106561	0.00399103	-0.00102104	0.00158873	-0.00742435	-0.00228292	-0.000808175	0.00802645	0.0128452	-0.0018088	-0.00328642	0.00892187
HLA_DRB1_0806	0.000274622	0.172065	-0.014607	-0.00248448	-0.000696508	0.00289881	-0.00234377	0.011011	-0.00313581	0.0222694	0.00825344	0.000241005	-0.00168424	-0.00326397	-0.00151048	-0.00388537	0.000733158	-0.000281212	-0.00567731	-0.00106823	0.00113783	-0.00326544	0.00224437	-0.00359545	-0.00245495	0.0128738	0.00283156	0.0072333	-0.00103471	-0.00371737	0.0064922
HLA_A_1103	0.000435587	0.172787	-0.0144743	-0.000653622	-0.000402469	0.013552	-0.0042694	-0.00221768	0.00153979	-0.00409855	0.00449074	0.0122971	0.000525258	-0.00182087	-0.00285456	0.00204412	-0.000891695	0.011752	-0.0142564	-0.000156237	0.007761	-0.000400157	-0.00167648	0.00460936	-0.0029118	0.00348982	-0.00140728	-0.0022704	-0.002755	0.00445358	-0.00372193
HLA_DPB1_1901	0.00614401	0.173521	-0.00927135	-0.0015268	-0.00480034	0.00164181	-0.00580653	0.00805294	-0.023526	-0.00424094	0.0108174	0.00013811	-0.0156613	-0.00306541	0.00207365	0.00813176	0.000541093	-0.00281372	-0.0278788	-0.00573275	0.00407214	-0.0120152	0.0123747	-0.000757127	-0.00650122	0.00103534	0.00842104	-0.00505672	0.00894353	0.17279	0.000183428
HLA_DRB1_1001	0.00906548	0.183519	-0.0334985	-0.00838318	-0.00581281	-0.00630638	0.0539128	-0.00602405	-0.00702579	-0.00575676	0.308502	-0.00979904	-0.0242691	-0.0120647	0.00364576	-0.0057363	-0.00447651	-0.0437625	-0.0387562	-0.00943125	0.00646151	-0.00888934	0.0094948	-0.0244138	-0.00910262	0.00204787	-0.00601063	-0.00321406	-0.00123196	-0.00584511	-0.00629662
HLA_DQB1_0401	0.00041473	0.194599	-0.0135947	0.00844292	-0.000581486	0.00348676	-0.00415271	0.00262629	0.00373401	-0.00246766	0.00260356	-0.00530103	0.00134205	-0.00466388	-0.00234704	-0.00472423	-0.00177589	-0.00752349	-0.00165552	-0.00205678	0.000670924	0.00635963	0.0196742	-0.00890051	-0.00137047	0.0348396	0.0031132	-0.00139463	-0.00173393	-0.00677401	0.00573629
HLA_A_2407	0.00229109	0.199905	-0.0301403	-0.00740853	0.00116732	-0.00355409	0.000993658	0.00542975	-0.000976222	-0.0196104	8.09734e-06	-0.00358403	-0.00348502	0.00261735	0.00173432	0.000758541	-0.00594493	-0.00990381	0.0255914	0.0104159	0.00229184	0.000989352	0.00138943	-0.00973845	-0.00238633	-0.00155201	-0.00434184	0.0145032	-0.00289408	0.0699509	-0.00428334
HLA_DRB1_1503	0.000690009	0.203144	0.000431433	0.000467277	-5.51762e-05	0.00526559	-0.00450347	0.0100453	0.0124753	0.00920934	0.0113681	0.00223703	-0.00954358	-0.00290391	-0.00166409	0.00595515	0.00416612	-0.00324409	-0.00533507	-0.00259901	0.00273183	-0.000608042	-3.17132e-05	-0.00841219	-4.67523e-05	-0.00691463	0.00136723	0.0037337	-0.00243725	-0.00800213	-0.00329147
HLA_DQB1_0601	0.00675401	0.207953	-0.0301738	-0.00177211	-0.00366421	-0.0132008	-0.00415103	-0.000168309	-0.00383808	-0.0264509	-0.015281	-0.0141772	-0.0165018	-0.00487229	0.00265542	-0.00206285	-0.00402242	0.0876433	-0.0381539	-0.00888669	0.00814966	0.125594	-6.34179e-05	-0.0204676	-0.00699202	-0.0104277	0.000164312	-0.00852912	0.00332917	-0.00783097	-0.0176243
HLA_C_0206	0.00020882	0.21424	-0.00248133	-0.00310579	-0.00131771	-0.00441125	0.000704746	0.000795241	0.0170027	0.00734312	-0.005389	-0.00887651	-0.00447135	-0.00482619	-0.000746548	-0.001746	-0.00122047	-0.0105158	0.00596893	-0.0029888	-0.00320106	-0.00173245	0.000955346	-0.00399645	-0.00241063	0.000430382	-0.00123321	-0.00268809	-0.00186704	0.00165038	0.0199746
HLA_B_1526	0.000387076	0.218295	-0.016999	-0.00118663	-0.00131217	0.00580864	0.0183828	-0.000494597	-0.000368409	-0.000740131	0.0192286	0.00850519	0.000431782	-0.00541312	-0.00258388	-0.00630081	-0.00198356	-0.00894724	0.0012826	-0.00352065	-0.0016983	-0.00280634	0.00617462	-0.00719238	0.00755505	-0.00449521	-0.000753509	-0.00146212	-0.0008075	0.00373583	0.0244582
HLA_C_0407	0.000217249	0.231136	-0.00303006	-0.00310574	-0.00137365	-0.00430943	0.000657376	0.000734175	0.0176519	0.00761331	-0.00546158	-0.00916729	-0.0042662	-0.00497365	-0.000892401	-0.00176036	-0.00126527	-0.010174	0.0058634	-0.00305476	-0.00332531	-0.00133962	0.00153824	-0.00443697	-0.00250828	6.45412e-05	-0.00129109	-0.00278882	-0.0019368	0.00172576	0.019413
HLA_C_0410	0.000218451	0.231918	-0.00311394	-0.00309341	-0.00137929	-0.0042891	0.00062259	0.000680375	0.0178033	0.00764343	-0.00544895	-0.00923984	-0.0041752	-0.00501513	-0.000929647	-0.00179246	-0.00126952	-0.0101692	0.00588468	-0.00306535	-0.00333739	-0.00129899	0.00147319	-0.00447527	-0.00252409	9.94284e-05	-0.00130327	-0.00280246	-0.00194346	0.00170267	0.0192897
HLA_B_7801	0.000239365	0.234561	-0.0162009	-0.000753721	-0.00140567	-0.00220116	0.0212487	-0.00247729	-0.00186154	0.001385	0.0183747	0.0133305	-0.00372834	-0.00237887	-0.00280585	-0.00404883	-0.00146394	-0.00339008	-0.00118347	-0.00260953	0.00101078	0.00487229	0.00247653	-0.00424437	0.0193536	-0.00586744	-0.00132402	-2.63135e-05	-0.000953986	-0.00323705	0.0145411
HLA_C_1204	0.000236905	0.2394	-0.0015472	-0.00309368	-0.00149755	-0.00329646	0.00142311	0.000595193	0.0166276	0.00652888	-0.00466708	-0.00634616	-0.00519563	-0.00503656	-0.000371417	-0.00168675	-0.00121997	-0.0110356	0.00686465	-0.0029308	-0.00349844	-0.00217898	0.000650691	-0.00523659	-0.0026365	-0.00100834	-0.00136281	-0.00296672	-0.00204886	0.00117	0.0175403
HLA_C_0305	0.000216667	0.243196	-0.00284563	-0.00315441	-0.00131848	-0.00457171	0.000616743	0.000711206	0.0170745	0.00766071	-0.00535629	-0.00906972	-0.00365939	-0.0049743	-0.000818678	-0.00170606	-0.00125796	-0.0104298	0.0059379	-0.00308127	-0.00330565	-0.00181493	0.000853926	-0.00426973	-0.00248682	0.00109879	-0.00128778	-0.00276416	-0.00192552	0.00176793	0.0195735
HLA_B_4002	0.0121127	0.248418	-0.0356593	-0.00303823	-0.00581567	-0.0112695	-0.0040476	0.014098	-0.0188576	-0.023038	-0.0120357	-0.00837613	-0.0190204	-0.014301	0.010214	-0.00610489	-0.00547785	-0.0246869	0.115797	-0.00330614	-0.00423888	-0.02367	-0.0136169	-0.0159584	0.0112571	-0.0118387	0.00889666	0.027513	0.0051921	-0.0105823	0.0128289
HLA_C_0302	0.00246671	0.253124	-0.017008	-0.00694325	-0.00309569	0.00734133	0.33303	-0.00415955	-0.00755504	0.03158	-0.000248523	-0.00745278	-0.00889412	-0.00696374	0.00730609	-0.00674044	-0.00252686	-0.0238705	-0.0118177	0.00165925	-0.00399508	0.00107964	-0.00412532	-0.00924318	-0.00555356	0.0123711	-0.00102649	-0.000579616	0.000473146	-0.00762602	0.0001368
HLA_DRB1_0102	0.0151831	0.260054	-0.0553821	-0.0125254	-0.00595091	-0.0138883	-0.00653942	-0.00342295	-0.0212931	0.0132263	-0.000864561	-0.0157899	-0.0210516	-0.000179299	0.233212	0.00230973	-0.00463427	-0.0587622	-0.0626776	-0.00118062	-0.0101219	-0.0226204	-0.0175865	-0.0261042	-0.013127	0.529898	-0.00127747	-0.00103115	-0.00717192	-0.0266572	-0.00167353
HLA_A_8001	0.000484249	0.265309	-0.00874664	0.0109727	0.000160459	0.0258485	-0.00364953	-0.00100328	0.00888348	0.000681069	-4.16791e-05	0.00608664	-0.000314611	-0.00295758	0.00256537	-0.00159263	-0.000239829	0.000449326	-0.0150079	-0.000802635	0.0050658	-0.00675832	-0.00511548	0.000998357	-0.00317137	0.0162161	-0.00156863	-0.00245248	-0.00243073	0.00170611	-0.00685571
HLA_A_3103	0.000399448	0.269402	-0.00549059	-0.00130782	0.00342855	0.0067445	-0.00329351	-0.00202813	0.00202968	-0.00390031	0.00311986	0.00694604	9.36764e-05	-0.00230378	-0.00211258	-0.000224968	-0.00123875	0.0152995	-0.0138901	-1.11763e-05	0.00659692	-0.00404388	-0.00546085	0.00370684	-0.00266516	0.00571705	-0.0014009	-0.00208819	-0.00232828	0.00328073	-0.00573933
HLA_DRB1_1108	0.000174295	0.270938	-0.012156	-0.00180314	-0.000680632	0.00734542	-0.00230417	0.00921193	0.000896717	-0.00275139	0.0109805	0.00221885	-0.00523026	-0.00310356	-0.000792016	-0.00326491	-0.000738087	0.00943721	-0.00560054	-0.00146356	0.00192931	-0.00142936	0.000286993	-0.0065924	-0.00211691	0.00640348	0.00204268	0.00737896	-0.000848387	-0.00189393	0.00794655
HLA_A_6802	0.00964687	0.271566	-0.0268237	-0.00367759	-0.00461739	-0.00767548	-0.00859803	0.0069147	-0.0171032	0.0104024	0.0911019	-0.0222522	-0.0120251	0.0106294	-0.00686721	-0.00752315	-0.00505781	-0.0351958	-0.0275514	-0.00632627	0.00431193	-0.0113854	-0.0106006	-0.0170667	-0.00380554	0.220081	-0.00460497	0.0031849	-0.00726572	-0.0151382	-0.0144206
HLA_DRB1_1601	0.016641	0.276856	-0.0581671	0.0212337	0.00232342	-0.00833799	-0.0131597	0.0245425	-0.0185918	-0.03071	-0.00871291	-0.0103784	-0.0226034	-0.0210299	0.0113872	-0.00844922	0.00720466	-0.011286	0.120849	-0.00704779	-0.00532394	-0.0223507	0.000818406	-0.0335481	0.0059698	-0.00427166	0.00723639	0.0318913	-0.000603861	-0.0130528	0.0288964
HLA_B_5105	0.000232944	0.278497	-0.0181553	-0.000426979	-0.00100762	-0.00438941	0.0250399	-0.00130377	-0.000967369	0.000720687	0.0156376	0.0131934	-0.00196315	-0.00251396	-0.000615912	-0.00178396	-0.0010408	-0.00336965	0.000650662	-0.00302819	-0.000822875	0.00337613	0.00272895	-0.00467	0.0201829	-0.00509854	-0.000546223	-0.00210705	9.76376e-05	-0.00181475	0.0155255
HLA_DQB1_0609	0.0094856	0.285042	-0.0209075	-0.00125694	0.00727975	0.000753842	0.198104	0.00277289	-0.00387189	0.219192	0.0178492	-0.0158668	-0.0155361	-9.95253e-05	-0.000647859	-0.00997312	-0.00462538	-0.0411464	-0.0510968	-0.00206457	-0.00807028	-0.0166024	-0.00607008	-0.0165575	-0.00544562	-0.00390639	-0.00386083	0.0146281	-0.00517615	-0.00692657	-0.0190992
HLA_A_3303	0.00375296	0.293238	-0.0145898	-0.00166501	-0.000347657	-0.00248279	0.148245	-0.0056675	0.000239145	0.0172767	0.00696594	-0.0141001	-0.00933252	0.00135682	0.00520036	-0.000184465	-0.0032428	-0.021284	0.0117807	-0.0049598	0.0181943	-0.000538952	-0.00874113	-0.0130937	-0.00566758	0.0221931	0.0102599	0.0219039	-0.00479638	-0.0140249	-0.00747305
HLA_B_3543	0.000232944	0.296236	-0.0156221	-0.000939445	-0.00124057	-0.00419431	0.0258092	-0.00238573	-0.00341881	-0.0010808	0.0158327	0.0130022	-0.00186114	-0.00243917	-0.00246482	-0.00399066	-0.000445517	-0.00541268	-0.00118545	-0.00276368	0.000494531	0.00837138	0.00269231	-0.00462868	0.0149379	-0.00477022	-0.00126002	-0.00107834	-0.00105661	0.0011169	0.0201857
HLA_B_5102	0.000239346	0.299935	-0.0179301	-0.000224636	-0.0013386	-0.00156318	0.0233553	-0.00101892	-0.00218275	-0.00100218	0.0132329	0.0147247	-0.00475749	-0.00414627	-0.0029703	-0.00426961	-0.00138836	-0.00646695	0.0047667	-0.0017048	-5.64067e-05	0.00264296	0.00554782	-0.00379622	0.0244597	-0.00751065	0.000344851	-0.00227252	0.00192534	-0.0023601	0.0163839
HLA_B_3908	0.000155559	0.304833	-0.0141014	-0.000851988	-0.00129294	-0.00553171	0.0257974	-0.00205605	-0.00178072	0.000780799	0.0128144	0.0126174	-0.00357879	-0.00350489	-0.00195282	-0.00328946	-0.00110386	-0.00343674	-0.000256381	-0.00278685	-0.000520497	0.00290161	0.00194369	-0.0022347	0.0164936	-0.00511317	-0.000559862	-0.00238633	-0.000725013	-0.00167195	0.0203212
HLA_B_5301	0.00499358	0.305311	-0.027481	-0.00132617	-0.00231873	-0.00688233	0.00689415	-0.00108034	0.00242243	0.0290688	0.188676	-0.010469	-0.0144083	0.00752476	-0.00384372	-0.00633863	-0.00348439	-0.0303692	-0.0208104	-0.00823624	-0.00139778	-0.00995106	-0.010253	-0.0191024	-0.00500524	-0.000419739	-0.00139421	0.000711305	-0.00538977	-0.00925234	-0.00228921
HLA_B_4010	0.000158994	0.306732	-0.0141821	-0.000895392	-0.00124492	-0.00561575	0.0251342	-0.00208263	-0.00150826	0.000736556	0.0129568	0.0130006	-0.00366804	-0.00347022	-0.00203091	-0.0031483	-0.00119564	-0.00334387	-0.000159006	-0.00280271	-0.000586789	0.00296196	0.00175862	-0.00238062	0.0169567	-0.00529716	-0.00062381	-0.00238404	-0.000712619	-0.00176995	0.0197205
HLA_C_1505	0.00393074	0.312003	-0.0260425	-0.000829935	-0.00412238	0.00739411	0.0194778	-0.00412323	0.00863012	-0.00601238	0.0616589	-0.0141399	-0.00705847	-0.00468367	0.0672975	0.00160514	-0.00160098	-0.0192234	0.00342819	-0.0060402	0.00640337	-0.00657137	0.00947906	-0.00373803	-0.00462474	0.0199936	-0.00312801	-0.00407194	-0.00312559	-0.00914238	-0.00306917
HLA_B_1513	0.000149946	0.31421	-0.0126819	-0.000631882	-0.00145512	-0.00387457	0.0278563	-0.00178776	-0.00451557	0.000459727	0.013353	0.0108892	-0.0036083	-0.00362409	-0.00195029	-0.00353865	-0.00106752	-0.00569613	0.000727058	-0.0027953	-8.1375e-05	0.00277916	0.00302046	-0.0023717	0.0121797	-0.00479287	0.000418777	-0.00238316	-0.00082208	-0.000132684	0.0220163
HLA_B_5603	0.00016151	0.314427	-0.014644	-0.000969966	-0.00129778	-0.005401	0.023125	-0.00216973	-0.0004622	0.00111147	0.0128778	0.0143676	-0.0034619	-0.00358909	-0.00213225	-0.0032093	-0.00123532	-0.00273892	-0.000741133	-0.00297905	-0.000477002	0.00359924	0.00191772	-0.00236753	0.0188647	-0.00547493	-0.000775975	-0.00245667	-0.000641862	-0.00257636	0.0163919
HLA_B_4009	0.000157117	0.31674	-0.0141325	-0.000850397	-0.00123124	-0.00554573	0.0254071	-0.00206228	-0.00170475	0.000791033	0.0128972	0.0128992	-0.00360333	-0.00344486	-0.00199537	-0.0031152	-0.00118543	-0.00338003	-0.00029944	-0.00284127	-0.000548352	0.00295936	0.00180438	-0.00229964	0.0166225	-0.00516158	-0.000594573	-0.00235857	-0.000746822	-0.00173921	0.0200444
HLA_B_3521	0.000157455	0.318001	-0.0142803	-0.000898174	-0.00137712	-0.00586747	0.026472	-0.00205897	-0.00170002	0.00141684	0.0139214	0.0125065	-0.00309288	-0.0034601	-0.00205641	-0.00230379	-0.000964504	-0.0046541	-0.000411436	-0.00281245	-0.000503967	0.00337765	0.00147504	-0.00193445	0.0142943	-0.00513566	-0.000551631	-0.0022897	-0.000916022	-0.00143232	0.0208143
HLA_C_0306	0.000232062	0.320816	-0.00374844	-0.00313469	-0.00136631	-0.00500595	0.000542366	0.00073213	0.0172849	0.0100984	-0.00421466	-0.00890427	-0.00484202	-0.00515234	-0.00100801	-0.00185084	-0.0011726	-0.0107621	0.00616018	-0.0031555	-0.0034411	-0.00191003	0.000891536	-0.00442261	-0.00251031	0.000311511	-0.00134263	-0.0025398	-0.00200006	0.00176702	0.0193669
HLA_B_4023	0.000158957	0.32192	-0.0142245	-0.000903562	-0.00124728	-0.0056267	0.0249351	-0.00208211	-0.001436	0.000838543	0.0129614	0.0131264	-0.00362008	-0.00340849	-0.00203466	-0.00316465	-0.00112484	-0.00322756	-0.000497702	-0.00239772	-0.000528399	0.00303785	0.00169572	-0.00232124	0.017121	-0.00514982	-0.000636388	-0.00238096	-0.000713702	-0.00173182	0.0195432
HLA_B_3902	0.000196655	0.322334	-0.0160681	-0.00140098	-0.00127721	-0.00521556	0.0252973	-0.00237596	-0.00154581	0.000605234	0.0148561	0.0129576	-0.00242707	-0.00306196	-0.00218299	-0.00307125	-0.0013295	-0.00370639	0.000213557	-0.00246647	-0.00085596	0.00292084	0.00205856	-0.00408519	0.0207676	-0.00462611	-0.00083943	-0.00181459	-0.000575726	-0.00221756	0.0197444
HLA_C_0726	0.000247268	0.322861	-0.00461496	-0.00325453	-0.00152411	-0.00223752	0.000307323	0.000469034	0.0248671	0.0066823	-0.00612763	-0.00818507	-0.00544656	-0.00554366	-0.00128129	-0.00178977	-0.00126895	-0.011365	0.00389964	-0.00337471	-0.00357297	-0.00262999	0.00115715	-0.00158936	-0.0027657	-0.000766472	-0.00147957	-0.00303997	-0.00211276	0.00198483	0.0183781
HLA_B_1515	0.000174671	0.328639	-0.0150016	-0.000642122	-0.0015227	-0.00425187	0.0273103	-0.00216632	-0.00428869	-0.000293838	0.0124969	0.0117267	-0.00153107	-0.00399511	-0.00190797	-0.0036207	-0.00125763	-0.00493793	0.0013684	-0.00280044	0.00183919	0.00339166	0.00331562	-0.00315692	0.0127917	-0.00449413	-0.000650142	-0.00228867	-0.000359926	0.00027345	0.0213945
HLA_DPB1_1501	0.00725635	0.332424	-0.0178925	0.00650921	-0.00297987	-0.00067067	-0.000106076	0.000235439	-0.00461113	-0.00743113	0.0112596	-0.0103593	-0.00115732	0.100458	0.00811463	3.53938e-05	0.000279831	-0.0132137	0.00476007	0.0519727	-0.00229799	-0.00694217	0.0175265	-0.0143557	0.000943995	0.00366591	-0.00284077	-0.00822838	-0.00573171	-0.00134886	-0.00441663
HLA_C_1801	0.000429242	0.344938	-0.00189287	-0.00229718	-0.00154199	-0.00533891	-0.00136326	-0.000878951	0.0239805	0.0126524	-0.00568863	-0.00368134	-0.000365092	0.00579011	0.0199091	-0.00362835	-0.00127477	-0.0157957	0.00307757	-0.0032458	-0.00348939	0.000361557	-0.00284634	-0.00787035	-0.00252443	0.00197944	-0.00132948	-0.00302947	-0.00206304	-0.0018073	0.00577455
HLA_B_1502	0.000251136	0.345505	-0.0155226	-0.000544587	0.0013535	-0.00554222	0.0175627	-0.00223896	-0.00486928	-0.00379036	0.00712864	0.00674045	-0.00297841	0.0108895	-0.000631542	-0.0027549	-0.000958087	-0.00805508	0.00676768	-0.00312197	0.00495553	0.00939647	0.00257193	-0.00492947	0.0066612	-0.00029639	-0.000256835	-0.00261224	-0.000339412	-0.00213483	0.0227423
HLA_B_3514	0.000157793	0.348297	-0.0140093	-0.000685934	-0.00124516	-0.00467575	0.0265767	-0.00201244	-0.00285628	0.00113599	0.0133107	0.0124215	-0.00360539	-0.00349621	-0.00194291	-0.00321031	-0.000969617	-0.00474628	-0.000235342	-0.00286991	-0.000235657	0.00345841	0.00248871	-0.00236599	0.0145238	-0.00439989	-0.000536738	-0.00238227	-0.0009077	-0.00160664	0.0211301
HLA_B_1506	0.000147242	0.349261	-0.0135655	-0.000676602	-0.00142347	-0.00399198	0.0278787	-0.00194575	-0.0036351	0.000572614	0.0125264	0.0104897	-0.00275212	-0.00363883	-0.00191141	-0.00349289	-0.00105964	-0.00525457	0.00041117	-0.00273688	0.000246073	0.00310674	0.00343429	-0.0023269	0.012244	-0.00462885	-0.000379841	-0.00232967	-0.000784591	-0.000193521	0.0220144
HLA_DRB1_0802	0.00155974	0.352994	-0.0151108	0.00456634	0.00190217	0.00318854	0.00539538	-0.00176148	-0.00527655	-0.0156563	-0.000569459	0.0190616	0.0375149	-0.0052484	-0.00442182	0.00488234	-0.00256284	-0.0068688	0.00847596	-0.0052173	-0.00340589	-0.00152807	-0.00187197	-0.0113855	-0.00149518	0.000172049	0.00193584	0.00013603	0.00819422	0.00266869	0.00274515
HLA_B_1527	0.00015569	0.354671	-0.0138748	-0.000779386	-0.00127823	-0.00423473	0.0274583	-0.00201116	-0.00389266	0.000740861	0.0126557	0.0110177	-0.00306302	-0.0033258	-0.00195406	-0.00329786	-0.00112272	-0.00523804	0.000859407	-0.00288109	0.000252654	0.00316289	0.00395664	-0.00231254	0.0127621	-0.00503833	-0.000483705	-0.00239823	-0.000845385	-0.00105287	0.0218242
HLA_A_0202	0.00156805	0.365336	-0.0154555	0.13272	-0.00149719	0.0125121	-0.00529344	0.00808768	-0.00162071	0.0108619	0.00965102	0.00545	0.00141323	-0.000674389	0.00141662	-0.0059231	-0.00214069	-0.0146391	-0.00863105	0.00209101	0.0208606	-0.00444372	-0.00334017	-0.00712577	-0.00454939	0.0152515	-0.00188335	-0.0043742	0.00503648	-0.00130797	0.00213179
HLA_C_0404	0.000239008	0.367591	-0.00424703	-0.00330818	-0.00136977	-0.0048053	0.000448493	0.000477474	0.0174737	0.00864023	-0.00558513	-0.00955798	-0.000293122	-0.00532683	-0.000911958	-0.00115083	-0.00116119	-0.0107836	0.0060611	-0.00324731	-0.00350902	-0.00241728	0.000395313	-0.00475977	-0.00254254	0.00303775	-0.0012331	-0.00221849	-0.00205799	0.00171373	0.0183167
HLA_B_1530	0.000151466	0.37386	-0.013863	-0.000767097	-0.00130001	-0.00384438	0.0272971	-0.00195835	-0.00342068	0.00103227	0.0124711	0.0113158	-0.0034587	-0.00360037	-0.00194383	-0.00338302	-0.00108409	-0.00513217	8.7009e-05	-0.00275939	-5.50989e-05	0.00351938	0.00378644	-0.00223524	0.0125362	-0.00486977	-0.000436188	-0.0023716	-0.000831482	-0.000517555	0.0215546
HLA_B_3901	0.0110391	0.374958	-0.0384116	-0.0112402	0.016395	0.00500655	0.00299696	0.00805997	-0.0201995	-0.0223387	-0.0128893	-0.0223195	0.00215669	0.00244475	0.00741496	-0.0102534	-0.00432632	-0.0269185	0.0981189	-0.00597792	-0.00701501	-0.00879513	-0.00582642	-0.0147318	0.00984689	-0.0159254	-0.00379679	0.016565	-0.008526	-0.00489006	0.0217374
HLA_A_0206	0.00322744	0.38048	0.00452594	0.0170418	-0.00374071	-0.00842352	-0.00617465	-0.00409385	-0.00556717	0.0219741	-0.0100979	0.0133369	0.00249684	0.00268021	0.00229723	0.00747885	-0.00178164	-0.00366735	-0.00956613	0.000744837	0.00122992	0.00572147	-0.00816462	-0.00107134	0.00432817	-0.00170257	-0.00251071	0.0120803	-0.00102827	-0.000654995	0.00140202
HLA_B_1521	0.000158769	0.387899	-0.0138628	-0.000918078	-0.00130149	-0.00200209	0.0259724	-0.00199778	-0.00494598	0.000320574	0.0115101	0.00986098	-0.00407469	-0.00379769	-0.00198571	-0.00361957	-0.00108226	-0.00119993	-0.00127242	-0.00276028	0.0156871	0.00250138	0.00325438	-0.00263696	0.0113974	-0.00499559	-0.000491745	-0.00221363	-0.000875579	-0.00163007	0.0197835
HLA_C_1502	0.0221353	0.388349	-0.0464165	0.00123851	-0.00250279	-0.00912036	-0.00364711	-0.00347639	-0.0278449	-0.0163589	-0.019686	-0.00863556	-0.0140031	-0.0037201	-0.0122371	-0.0142309	0.0110689	0.00353052	0.0654536	-0.0117653	-0.00113733	0.0285394	-0.0079025	-0.0276372	0.0116048	-0.01734	0.00595295	0.00579158	0.010179	-0.00891146	0.0934589
HLA_B_5401	0.000205628	0.398793	-0.0136851	-0.00133551	-0.00120051	-0.00631097	0.0198748	-0.00196724	0.00493794	-0.00163701	0.00670913	0.00970405	-0.00434456	-0.00353083	-0.00205017	-0.00280293	0.012312	-0.00443286	-0.00207656	-0.00266363	-0.000994166	0.000390778	0.0169794	-0.00239399	0.0154398	0.00819174	-0.00086255	-0.00208208	-0.000837619	-0.00319124	0.00986102
HLA_B_4005	0.000194251	0.402323	-0.0159254	-0.00125238	-0.000972622	-0.00585293	0.0249486	-0.00195728	-0.000398051	0.00146799	0.0140968	0.0127937	-0.00296606	0.000696141	-0.00195825	-0.00315152	-0.00136251	-0.00425408	-0.000859617	-0.00320971	-0.000977573	0.00321027	0.00259063	-0.00356983	0.0187421	-0.00484556	-0.000922667	-0.00209583	-0.000952351	-0.00087996	0.0191136
HLA_DPA1_0104	0.00576905	0.402547	-0.0207251	0.00961377	-0.00286507	-0.00749208	0.00263116	0.00195747	-0.0119422	-0.010261	0.00242895	-0.0030205	-0.00263875	0.118046	0.00930154	-0.000495532	-0.000147003	-0.0109923	0.00898291	0.0658816	1.31237e-05	-0.0129777	0.0123957	-0.00939673	0.0029762	0.00394684	-0.00258172	-0.00716731	-0.00481948	-0.00440833	0.00160508
HLA_B_4801	0.000575846	0.415278	-0.00932673	-0.000259324	-0.00143673	-0.00174196	0.0177037	-0.0012575	-0.00782915	-0.0032266	-0.000128672	0.0205309	0.018792	0.000368771	-0.0017014	-0.00578346	-0.00155708	0.00037172	0.000643855	-0.00321508	-0.00263287	5.40357e-05	0.000401032	-0.00437798	0.00399674	-0.00721338	-0.00161734	0.00120131	-0.00149881	-0.0058907	0.00816585
HLA_A_0201	0.270001	0.417189	-0.129005	-0.0170557	0.00781122	-0.0186755	-0.00409083	-0.0177991	0.00211283	-0.0558086	-0.0517239	-0.00707052	0.00432255	-0.0205325	-0.00502486	0.0402893	0.0168906	0.0103782	0.0840687	-0.0228746	-0.0128067	-0.0305559	0.0305492	0.178381	-0.000999789	-0.0614637	0.000533997	0.00735626	0.0359134	0.0331968	0.0111278
HLA_A_2501	0.021658	0.421959	-0.0345801	-0.00965471	0.00419331	-0.0124781	-1.90473e-05	-0.00198843	-0.0122686	-0.00700099	-0.0156903	0.155769	-0.0113906	0.0678716	0.00190633	-0.00687297	-0.000294046	-0.0216194	0.00824569	-0.00931919	0.0212458	-0.0215247	-0.00514269	-0.0171052	0.0203595	-0.0115494	0.00107475	-0.00265326	-0.00953429	-0.0083857	-0.000948131
HLA_DRB1_1502	0.00662424	0.428426	-0.0311362	-0.0039337	-0.00337641	-0.0118254	-0.00462387	0.0118584	-0.00490046	-0.0272338	-0.0136345	-0.0105744	-0.0165706	-0.00746102	-0.00304985	-0.00155061	-0.00365581	0.0834537	-0.0331035	-0.00945076	0.00882145	0.121797	-0.00503975	-0.0200471	-0.00728156	-0.0109599	0.00141896	-0.00774872	0.00508881	-0.0097101	-0.015102
HLA_B_5002	0.000229377	0.433682	-0.0179946	-0.00106376	-0.00112567	-0.00168287	0.0237354	-0.00181023	-0.00191089	0.000287503	0.0127807	0.015818	-0.00536546	-0.00415604	-0.00131077	-0.00456151	-0.00166331	-0.00608154	-0.00249842	-0.0030766	-0.000481135	0.000924044	0.00133514	-0.00429405	0.017267	0.018957	-0.00129288	-0.00134181	-0.00110901	-0.00291095	0.0152345
HLA_A_7401	0.000892896	0.436192	-0.00494986	0.00462104	0.00255303	0.00899469	-0.00500879	0.00770018	0.0052815	0.00473885	0.00291306	0.00714167	0.00933862	0.00655544	-0.00170794	-0.0033832	-0.00163822	-0.0101109	-0.00572367	-0.00136685	0.000741896	-0.00412144	-0.00856121	-0.00384131	-0.00315537	0.00963857	-0.00226923	-0.00107527	-0.00197707	0.00707849	-0.00310192
HLA_B_1505	0.000165378	0.43858	-0.0146942	-0.000272233	-0.00145634	-0.00424549	0.0275771	-0.0020952	-0.00383032	-0.000312362	0.0128832	0.0104434	-0.000986623	-0.00400272	-0.00194167	-0.0037239	-0.000948963	-0.00488638	0.0011227	-0.00296921	0.000737722	0.00221192	0.00314718	-0.00230085	0.0124671	-0.00370464	-0.000559458	-0.00242046	-0.000842645	-0.000379279	0.0220137
HLA_B_3802	0.000776499	0.456565	-0.0181943	-0.00347455	-0.00260543	-0.00122259	0.00445927	-0.00217697	-0.0112661	-0.00714505	0.00234947	0.000923982	0.00149329	-0.00226517	-0.00394999	-0.00199561	-0.00216632	0.00128199	0.0133464	-0.00224558	0.00218294	-0.00145852	0.00898892	-0.00985381	0.00669317	-0.00452984	-0.00262234	-0.00241439	-0.00287634	0.0108336	0.0319454
HLA_B_5601	0.00601881	0.460789	-0.0216822	-0.000669874	-0.00507772	0.00796175	0.0179007	-0.00659468	-0.010825	-0.0129898	-0.018154	-0.00344521	-0.00202964	-0.00459017	0.00797916	-0.000426878	0.03646	-0.00987559	0.0532397	0.000556488	-0.00804136	-0.00899183	-0.00962188	0.00197148	0.00398659	-0.0135791	0.0152583	0.00470921	-0.00180455	-0.00335517	-0.00151471
HLA_B_1503	0.00203308	0.473444	-0.012189	-0.0046577	-0.00286871	-0.000168544	0.0228192	-0.00436978	0.00493616	0.0121058	0.0938787	-0.000836033	0.000238059	-0.00482102	0.0127582	-0.0095515	-0.0022196	-0.0195045	-0.0200222	-0.00512398	0.00108891	-0.000393018	-0.00515516	-0.0144449	-0.00088034	0.0077292	0.00167629	0.00756897	-0.00322308	-0.00545113	0.00412727
HLA_B_2702	0.00318256	0.480029	-0.0204093	0.0102254	0.000856629	-0.00611781	-0.00147191	0.0124577	-0.00650746	0.000514647	-0.0168358	-0.00753655	-0.0112327	-0.00949438	-0.00578477	-0.0113229	-0.00214717	-0.00620101	0.0558576	0.00188311	0.0053571	-0.0139593	-0.00750967	-0.0148795	0.0150182	-0.018165	-0.00215613	0.0222211	0.0104728	-0.00556731	0.0245696
HLA_B_0705	0.00303682	0.480843	-0.0217646	-0.000779748	-0.00347185	0.010094	0.0189508	-0.00384162	0.0130436	-0.0070847	0.0754681	-0.0150376	-0.00569862	0.000691131	-0.00472409	-0.00570659	-0.00282992	-0.0172322	-0.000600611	-0.00321222	0.00772943	-0.00308505	0.00863025	0.00160181	-0.00285368	0.000909322	-0.00361045	-0.00566972	-0.00293296	-0.0118962	-0.00658432
HLA_DRB1_0405	0.00806454	0.482	0.0223171	0.114753	-0.002147	-0.004855	-0.000179568	-0.00205258	0.0247515	0.0182526	0.0534483	-0.00898431	-0.00958539	0.00989018	0.0520701	0.008869	0.00754728	-0.0363155	-0.0411683	0.0114926	0.00575437	-0.0107719	0.0234579	-0.0248893	-0.00873443	0.0228755	0.00768924	-0.00133958	0.0192243	-0.00514703	-0.00923475
HLA_B_4701	0.00358801	0.482016	-0.0117758	-0.00172358	-0.00355096	-0.00646662	-0.00369427	-0.00569674	0.0167527	0.0146129	0.00966907	-0.000711513	0.00621562	0.0216438	0.00497849	0.000154977	-0.00292995	-0.0166755	-0.0246044	0.000762812	-0.00186228	-0.0049314	0.0597057	-0.0198394	-0.00155395	0.016006	0.00770382	0.000388603	0.0462526	0.02664	-0.00766475
HLA_B_1504	0.000192299	0.48908	-0.0157245	-0.00102025	-0.0012586	-2.55815e-05	0.0260183	-0.0022352	-0.00391942	-0.000347967	0.0118077	0.00996655	-0.00263424	-0.00326668	-0.00208949	-0.00354762	-0.000918175	-0.00208825	-4.10628e-05	-0.00319617	0.00213716	0.00370178	0.00302309	-0.00355989	0.0124798	-0.0049404	-0.000773093	-0.00249676	-0.000698736	-0.0010899	0.0203461
HLA_DRB1_1101	0.0578209	0.494651	-0.094073	0.0123456	0.0031305	-0.0253052	-0.00832255	0.00994393	-0.0427734	-0.0562753	-0.0307037	-0.0256188	-0.0279633	-0.0215446	0.00122735	-0.022811	-0.00347446	-0.074714	0.294722	0.0092252	-0.00389138	-0.0473706	-0.00522034	-0.0517988	0.000661044	-0.027172	0.00680993	0.0398953	0.0052971	-0.0244696	0.00223087
HLA_B_0704	0.000141385	0.498119	-0.0129565	-0.000350914	-0.00112198	-0.00482337	0.0296254	-0.00185658	-0.00363882	0.00194951	0.0140178	0.00645664	-0.00228292	-0.00331745	-0.00169554	-0.00287758	-0.00105521	-0.00363166	0.000939395	-0.00273163	-0.000197996	0.00202933	0.00194409	-0.00670274	0.0124692	-0.00413073	-0.00030655	-0.00211496	-0.000517578	-9.36243e-06	0.0241103
HLA_A_6901	0.00169528	0.498585	-0.012061	-0.00419379	-0.00224234	-0.00823842	-0.00379597	-0.00386509	0.00741531	-0.0131554	0.00941603	0.0102076	-0.0112189	-0.00173701	-0.00467376	-0.0070293	-0.00214677	-0.0122603	0.0132405	-0.00197393	-0.00306091	-0.00230744	0.00685992	-0.010331	-0.00286334	0.0100329	0.00379469	-0.00450725	-0.00331836	0.0439266	-0.00815059
HLA_A_3402	0.00132343	0.506124	0.000932496	-0.00391401	-0.00115274	0.000711595	0.00620985	0.00887027	-0.00328986	-0.00478396	0.0278413	-0.00337542	0.0279406	0.00371732	0.00135743	-0.00553498	-0.00188604	0.000142622	-0.0157566	-0.00294638	-0.00216232	-0.0090827	-0.00961016	-0.00223396	-0.00375278	0.0193441	-0.00193962	-0.00372338	-0.00302601	-0.00577393	0.00219555
HLA_B_5101	0.0557227	0.516366	-0.0836314	-0.000684583	-0.000489124	0.0175265	0.00151334	-0.000633692	-0.0415777	-0.0404961	-0.0161291	-0.0108966	-0.0245367	-0.0200243	-0.0126736	-0.0175631	0.00838813	-0.0345887	0.124772	-0.00317646	0.00529709	0.0198392	0.0331995	-0.0499737	0.0386698	-0.0256566	0.00190242	0.019769	0.0005081	-0.0151937	0.139914
HLA_B_1507	0.000998667	0.517276	-0.0260874	-0.00641845	-0.00167177	-0.0175027	0.00819919	-0.00522395	-0.0142003	-0.0224669	-0.000936414	0.154649	-0.00880987	-0.00766363	-0.00626586	-0.00553456	-0.00349444	-0.0124062	-0.00879136	0.0115144	-0.00171758	-0.000463952	0.00393495	-0.0129242	0.00084328	-0.0132696	-0.00127892	0.00330886	0.00572356	0.0335542	0.000110752
HLA_A_0302	0.00299037	0.51954	-0.0116214	0.017045	-0.00393782	0.00650073	0.0068119	0.00747938	-0.0024684	-0.0070467	0.00467719	-0.00377495	-0.0114983	-0.00215314	0.000978977	-0.00276912	-0.00346973	0.00122186	0.0039009	0.00441282	-0.00311066	-0.00464466	0.00628808	-0.0124321	0.00900759	0.0115879	-0.0035988	-0.00643357	0.00168515	0.0128265	0.0144783
HLA_B_4001	0.0498106	0.525621	-0.057201	-0.010865	-0.00322012	0.00214265	-0.0108578	-0.00204438	-0.0515676	-0.0320515	-0.0396816	-0.00313011	0.0429798	-0.0229023	0.00920923	0.232972	0.000111771	-0.0541568	0.147577	-0.012167	-0.0141698	-0.0242665	-0.0105721	-0.0234268	-0.00736192	-0.0378711	0.00182355	-0.0118096	0.0282012	-0.00857866	-0.00260705
HLA_B_4405	0.00243048	0.526281	-0.022081	0.0456104	0.00313914	0.000879947	-0.000787428	-0.0060057	-0.00283861	-0.0161359	-0.00469552	-0.00303872	-0.0209422	-0.01282	0.0123422	-0.00116716	0.0348224	-0.0231656	0.0576483	-0.00176944	-0.00833327	-0.00376429	0.018795	-0.0141146	-0.00218062	0.00186676	0.0139695	0.0148412	-0.00489598	-0.00930919	-0.00335574
HLA_B_1524	0.000279484	0.552721	-0.0185924	-0.00258534	-0.00194233	-0.00485236	0.0246199	-0.00315477	-0.00642777	-0.00184269	0.00911662	0.0371834	-0.00422075	-0.00307539	-0.00119941	-0.00264368	-0.00174917	-0.00762614	-0.00182427	0.000805704	-0.000172396	0.00872201	0.00489204	-0.00716827	0.0137928	-0.00563538	-0.000874572	-0.00161558	-7.5133e-05	0.00521105	0.0174748
HLA_A_2901	0.00296146	0.562926	-0.0197944	-0.00630782	0.00126918	0.0128829	0.0209081	0.0108918	0.00218984	-0.0128716	0.0396433	-0.00865017	-0.00448352	-0.00161076	-0.00247871	0.00838226	-0.0027458	-0.0122461	0.0123576	-0.00494846	0.0031937	-0.00347198	0.000669622	0.00308131	-0.00571313	-0.00331691	-0.00362222	-0.00574234	-0.00415266	-0.0021718	-0.00522886
HLA_B_3909	0.000239928	0.56605	-0.017471	-0.00201286	-0.00132763	-0.005133	0.023991	-0.00218056	-0.00297222	-0.000932728	0.0095931	0.0185142	0.00859793	-0.00346342	-0.00224555	-0.00166284	-0.00124397	-0.00494171	0.000178198	-0.00364514	-0.00121854	0.000964494	0.00445094	-0.00593978	0.0255396	-0.00536938	-0.00121052	2.37524e-05	-0.000528335	-0.00126094	0.0194993
HLA_B_4201	0.000365993	0.573399	-0.0102362	-0.00188911	-0.00136116	0.00125398	0.00789261	-0.0022052	-0.00658503	0.0113778	0.0103271	0.00592717	-0.000317003	0.00857655	-0.00177354	-0.00420064	-0.00117538	-0.0128335	-0.00577807	-0.00287083	0.130227	-0.0039622	0.00666693	-0.00637145	0.00530909	-0.00313124	-0.00122294	-0.00257404	-0.00127535	-0.00206183	0.00277694
HLA_A_1101	0.06196	0.580787	-0.061656	0.00346688	0.00211082	0.137358	-0.00436896	0.00205175	-0.0479159	-0.0206464	-0.0182022	0.0262883	0.0570764	0.00130989	-0.00997172	-0.00543886	0.0143487	-0.0197119	-0.00788463	0.0101519	0.0293848	0.0482158	0.00144088	-0.023964	0.00650945	-0.0287513	-0.000849871	0.0027629	-0.0162051	-0.00638443	0.0384856
HLA_C_0102	0.036784	0.59518	-0.053772	0.00330326	-0.00292593	-0.0119645	0.0130409	-0.0120215	-0.0401092	-0.0327997	-0.0439175	-0.029281	0.142629	-0.0127105	-0.00434355	-0.014422	0.0244351	-0.0452029	0.0722994	-0.0110462	-0.00740282	-0.0292697	-0.00587381	-0.0283072	0.031087	-0.0338472	0.00925485	0.00944246	-0.00897663	0.0572443	0.185616
HLA_B_1516	0.000764559	0.606307	-0.0156424	-0.0036115	-0.00190395	-0.00252496	0.0166668	-0.00197402	0.00973408	0.0098214	0.019914	-0.00128229	0.00722315	0.00880267	-0.00154905	0.00582813	-0.00150615	-0.0137461	-0.00183406	-0.00207618	0.0130204	-0.000630647	-0.00322417	-0.00153613	0.000582543	-0.0098999	0.0300416	-0.0029216	0.0128514	-0.000345704	0.00619083
HLA_A_0103	0.000477509	0.617438	-0.0138274	-0.000626982	-0.000712861	0.0035863	-0.00204158	-0.00243741	0.00165912	0.00720064	0.0067171	0.00720518	0.000765894	-0.00354595	-0.00140962	-0.000841523	0.00182241	0.00600123	-0.0079797	-0.00149778	0.00471118	-0.00241	-0.00252385	-0.000156348	-0.00348117	0.013581	-0.00164547	-0.00119307	-0.00262756	0.00303208	-0.00661978
HLA_C_1203	0.0491006	0.636624	-0.0834189	-0.0146228	0.00861208	-0.0186324	-0.00262472	0.0284657	-0.042811	-0.0467779	-0.0149586	0.116858	-0.0359663	-0.00876071	0.0159353	-0.0162329	8.04093e-05	-0.0491848	0.164491	0.124817	0.00725547	-0.0282752	-0.0162155	-0.0403918	0.0133211	-0.0277599	0.00817298	0.0111767	-0.00776179	-0.0243889	-0.00806199
HLA_A_3004	0.00204134	0.657991	-0.014235	0.0286741	-0.00211678	-0.0035338	0.00206296	-0.0042616	0.00924218	0.000841871	0.0094856	0.00177061	-0.00431072	-0.00419858	-0.00282746	-0.00260008	-0.0022445	-0.0178	0.0110072	-0.00475643	-0.00399849	-0.0014839	0.00822621	-0.00748957	-0.00451934	0.0220265	0.00252381	0.000914536	-0.00353433	-0.00379912	0.00375756
HLA_DRB1_0402	0.00999392	0.662284	-0.0549947	0.000692827	0.000573214	-0.01036	-0.00481485	0.00648767	-0.00304661	-0.0187431	0.0122557	-0.0235747	-0.0110551	-0.0100192	0.00163398	-0.0114214	-0.00404235	-0.0448889	0.0912537	-0.00550596	0.000131431	-0.0205087	-0.00192706	-0.0221611	-0.0070114	0.00149292	0.00499929	0.00485874	-0.00710936	-0.0239586	0.144338
HLA_B_5802	0.000244696	0.662307	-0.0146942	0.00366364	-0.00147579	-0.00495398	0.0171976	-0.00233983	0.00866991	0.00101717	0.010336	0.00905171	-0.00222809	-0.00375426	-0.00183482	-0.00387169	-0.00129331	-0.00657156	-0.00152423	-0.00329013	-8.73157e-05	0.0113162	0.00167297	-0.00492069	0.0165628	4.52685e-05	-0.000781744	-0.00234482	-0.0012514	-0.00343732	0.0102131
HLA_C_0403	0.000333402	0.669222	-0.00783253	-0.00329062	-0.00137831	0.00280486	-0.00058789	-0.000388504	0.00710955	0.00101694	-0.00622304	-0.00918766	-0.0058328	-0.00511188	0.0383641	-0.00288839	-0.00125687	-0.00225591	-0.0023219	-0.00293945	0.00446442	-0.00449263	0.0401817	-0.00499356	-0.00225989	-0.00211394	-0.00144094	-0.00273634	-0.00193383	0.00871515	0.00961017
HLA_A_3101	0.0256192	0.676255	-0.026201	-0.00915475	0.00740609	-0.0102394	0.00725112	0.00539427	-0.0300915	0.0211179	-0.0189441	-0.0108286	0.00244744	-0.00931633	-0.00309285	0.00137222	-0.00086229	-0.0073671	0.0484047	-0.0122137	-0.0113212	0.0107398	0.000906048	-0.00925128	0.00136043	-0.00885613	0.0112786	0.00725922	-0.00280683	-0.000894476	0.0226231
HLA_DQB1_0305	5.84238e-05	0.683724	-0.0110433	0.0444351	-0.000359521	0.00327931	-0.000243367	0.00492032	0.00481574	-0.00305393	-0.0040579	0.00685153	0.00107717	0.000183459	-0.00186847	-0.0019201	-0.00100305	-0.00616886	-0.00311149	-0.000935203	-0.00107535	0.000671236	0.0319388	-0.00601239	-0.00117678	0.00769529	7.52828e-05	-0.000896696	-0.0014969	-0.0044716	-0.00387768
HLA_C_0801	0.000756655	0.68597	-0.00710254	-0.00287211	-0.000718298	0.000315641	0.00564366	-0.000810573	-0.000635361	0.00912386	-0.00269652	-0.00333159	0.0164611	0.00812324	-0.00152812	-0.00473416	-0.000737134	-0.00829998	0.00767579	-0.00426876	-0.000889318	-0.00457292	-0.00207022	-0.00709002	-0.00358709	-0.00174552	-0.00194448	0.00111575	-0.00206716	-0.00632266	0.015771
HLA_B_5801	0.00765577	0.692053	-0.0283236	-0.00504307	-0.00274817	0.0104256	0.183703	-0.00298758	-0.0183278	0.0369529	0.119938	-0.0106789	-0.0111659	-0.00759268	0.00493968	-0.0125698	-0.00429778	-0.0391711	-0.0257511	-0.00425604	-0.000406413	-0.011633	0.051482	-0.0190079	-0.00262471	0.00807354	-0.0041763	0.00153012	0.0099495	-0.00268262	-0.00803712
HLA_B_1509	0.000276875	0.700105	-0.0186259	-0.000764796	-0.00017317	-0.0074495	0.0247845	-0.00339146	-0.00757993	0.00371544	0.00973634	0.0136983	-0.00717008	-0.0018526	-0.00341411	-0.00295871	-0.0016754	-0.00835517	0.00912643	-0.000711539	-0.000420919	0.00350769	0.00950757	-0.00412064	0.00978403	-0.00422143	0.00393918	0.000115488	-0.0017535	-0.00110503	0.021616
HLA_DRB1_0409	0.000345305	0.704475	-0.0217937	-0.00347999	-0.000936855	0.00434365	-0.00191588	0.00980052	-1.07092e-05	-0.00496437	0.00539501	0.00282146	-0.00911495	-0.00603675	0.000645273	-0.00466706	-0.000785727	0.000922615	0.0250706	-0.00126522	8.97625e-05	-0.00602714	-0.00060559	-0.0104972	-0.0019296	-0.0051356	0.00111887	0.0122421	0.000804476	-0.00541086	0.00816966
HLA_C_0304	0.0720384	0.710918	-0.0705824	-0.00780708	-0.00216381	-0.0146904	-0.0126705	-0.0081874	-0.0651066	-0.0411567	-0.0448415	-0.00743368	0.0201156	-0.030487	-0.00110131	0.190651	-0.00475498	-0.0620143	0.217196	-0.0178343	-0.0144591	-0.0236737	-0.0226222	-0.036661	-0.00584302	-0.0511405	-0.000614552	-0.00709866	0.0314878	0.0100428	-0.00801538
HLA_DRB1_1305	0.00119264	0.724597	-0.0498252	0.00199395	0.00283159	-0.00147887	-0.0053983	0.0114017	-0.0157197	-0.0263976	-0.00385844	-0.00951261	-0.0147161	-0.0121157	0.000256165	-0.0134211	-0.00268545	-0.0227934	0.118517	0.00112772	0.000174041	-0.0206249	0.0067905	-0.0281621	-0.000460874	-0.0117643	-0.000285878	0.0256002	-0.000456551	-0.0156287	0.00516511
HLA_DPB1_1701	0.0165533	0.726464	-0.0386761	0.00220353	3.71189e-05	-0.0163794	-0.00637213	-0.00949458	0.148722	0.0141129	0.0833027	-0.0057011	-0.0222283	0.0010718	0.0101339	-0.00184452	-0.00323325	-0.043615	-0.0325054	-0.00364704	0.0105134	-0.0118924	-0.0153794	-0.0305024	-0.00196854	0.0297176	0.0167581	0.000122213	-0.00203231	-0.00408422	-0.00620071
HLA_DPB1_0501	0.0234642	0.72812	-0.0280249	-0.00785774	-0.00576857	-0.012323	0.00448773	-0.00302095	-0.00659691	0.0712935	0.00569016	-0.0101225	-0.00216319	0.00559435	0.00528848	0.0110963	-0.00284859	0.0247219	-0.0252284	-0.0029623	0.00679916	-0.00951292	0.00622602	-0.0247991	-0.00756407	0.0105754	0.00226478	-0.00318705	0.0021926	0.004824	0.0290583
HLA_B_4601	0.000529606	0.754298	-0.012331	0.00679446	0.00239127	0.0175061	0.0129329	-0.00114368	-0.00829524	0.00319292	0.000857438	0.0112986	0.0201805	-0.00539489	-0.00388717	-0.00391055	-0.00195688	-0.00726724	0.00512613	-0.00467659	-0.00231072	-0.00817237	8.42996e-05	-0.00661991	0.00652762	-0.00555491	-0.00197049	-0.00395695	-0.00184422	-0.00173582	0.00409777
HLA_B_1802	0.000242124	0.755498	-0.0146299	-0.00124719	0.00270102	-0.00241278	0.0233961	-0.00278984	-0.00228034	0.00735547	0.00940893	0.01249	-0.00153636	-0.00488439	-0.00236378	-0.00347761	0.000510456	-0.00873542	0.00285705	-0.00349558	-0.000662203	-0.00108485	0.00786493	-0.0040883	0.0178014	-0.00497504	-0.0010005	-0.00243662	-0.00124716	-0.00132939	0.0168726
HLA_B_1510	0.000432546	0.759752	-0.00958065	-0.00271141	-0.00148265	0.0155129	0.0078489	-0.00207221	0.00478677	-0.00602549	0.0179664	0.00682713	-0.00727242	0.00711382	-0.00253517	0.00172478	-0.00113321	-0.00176196	-0.0121723	-0.00282928	-0.00145076	-0.00429076	0.00347848	-0.000360865	0.0025149	0.00354388	-0.000866727	-0.0028175	-0.00163017	-0.00553183	0.0154376
HLA_A_6801	0.031283	0.768943	-0.0341575	-0.00797197	-0.00301652	-0.0108847	-0.000391173	-0.00630128	-0.011279	-0.0178305	-0.0206901	-0.00699922	0.00131748	0.00211699	0.00324713	0.0630788	0.00328968	-0.0181372	0.0874265	-0.00949629	-0.00642214	-0.0111003	0.0112968	-0.0313339	-0.0127775	-0.0223549	-0.0042332	-0.00560021	0.00248169	0.00579639	0.00275658
HLA_C_0501	0.0896943	0.778205	-0.0925498	-0.0160153	0.0310902	0.155285	-0.010425	-0.00794617	-0.0606072	-0.0436237	-0.041901	-0.0386203	-0.0321944	-0.02917	-0.0206982	-0.0251616	-0.00314203	-0.0758943	-0.0298162	-0.0156464	-0.0101467	-0.0410156	0.112995	0.465943	0.00586355	-0.0478538	-0.0110988	-0.00707434	0.00104102	-0.0192982	0.0134236
HLA_A_0211	0.00095224	0.784341	-0.0082485	-0.00153558	-0.00204822	-0.000125322	0.0173178	-0.00386188	-0.000901612	-0.00100234	0.00710356	0.00895544	-0.00278176	-0.00471696	0.0026418	-0.00198468	-0.001932	0.01209	-0.00406416	-0.00138587	0.000732794	-0.00610376	-0.00787556	-0.00532426	0.0206839	0.00748221	-0.000430249	-0.00350054	-0.00280071	0.000983863	-0.00717002
HLA_DQB1_0502	0.0196093	0.787664	-0.0641297	0.0213141	0.00143833	-0.00597269	-0.0133085	0.0233739	-0.0176666	-0.0319348	-0.00355152	-0.00830734	-0.020264	-0.0219437	0.0166473	-0.00414036	0.0111811	-0.0125062	0.119873	-0.00756357	-0.00303489	-0.0200941	0.00330489	-0.0363525	0.00380609	-0.00177488	0.0112095	0.0384717	-1.90455e-05	-0.0162142	0.0253352
HLA_DQA1_0301	0.173062	0.788833	-0.120439	0.0248272	0.00174925	-0.0694788	-0.0122791	-0.0139896	-0.079291	-0.0332212	-0.043644	0.0993413	-0.0426128	-0.0397943	-0.00259631	-0.0258994	-0.00962889	-0.0977496	0.139229	0.0169347	0.0556616	0.0272484	-0.0384077	0.336745	-0.00571736	-0.0572241	-0.0041005	-0.0100145	-0.00134777	-0.0421384	0.0176864
HLA_B_1402	0.0280525	0.79923	-0.0594586	-0.0102073	-0.00688564	-0.0256476	0.00237445	-0.00907901	-0.0328081	0.118725	-0.0150859	-0.0322505	-0.00692449	0.0445969	0.14704	-0.01068	-0.00370142	-0.0706725	-0.0865556	-0.003352	-0.00957861	-0.0223314	-0.0152313	-0.0307409	-0.0113641	0.549757	-0.00931253	0.000713505	-0.0129495	-0.0262398	-0.0165637
HLA_A_2601	0.0279306	0.814436	-0.0527588	0.00371201	-0.000655761	-0.00372356	-0.00481175	0.022711	-0.0216434	-0.0105361	0.00532683	0.040574	-0.00719334	0.000739697	0.0122562	-0.00569791	-0.00704136	-0.00237762	0.0540492	0.00992377	-0.00963303	-0.0300349	0.0039003	-0.0160174	0.0114727	-0.00121916	0.00214745	0.00305987	-0.0129244	0.00130257	0.0158113
HLA_B_1525	0.000292494	0.814874	-0.0193878	-0.00166294	-0.00103778	0.00933045	0.02082	-0.00258725	-0.00513327	0.00141496	0.00938143	0.0152536	-0.00346905	-0.00482152	-0.00061653	-0.00319738	-0.00113075	-0.00826687	0.00263602	-0.00400387	-0.00144791	0.00422433	0.0107246	-0.00628599	0.0132588	-0.00246819	-0.000503107	-0.0031521	-0.00153611	-0.00179002	0.0151626
HLA_B_5201	0.00885826	0.821841	-0.0354259	-0.00824788	0.00769695	-0.0132032	0.00215377	0.00833727	-0.00537394	-0.0274491	-0.0127411	-0.0158332	-0.0126568	-0.000645003	-0.00691429	-0.00640937	-0.00324833	0.070807	-0.0150529	-0.0103878	-0.00174346	0.120736	-0.00963279	-0.0269369	0.00304541	-0.0139001	-0.00506196	-0.000427803	-0.00581999	-0.00896789	-0.00745187
HLA_C_1504	0.0010159	0.822521	-0.018987	-0.00439104	-0.00266127	0.00248248	0.0236012	-0.00263668	0.00983281	-0.00219891	0.0216446	-0.0153589	-0.00962885	-0.00506426	-0.00253368	0.0173822	-0.00231507	-0.00567105	0.00838072	-0.00641533	0.00262846	-0.00704522	-0.00127352	0.00273211	-0.000519799	0.00626784	0.000169408	-0.00555775	-0.00290959	-0.00434589	0.0137783
HLA_DRB1_1304	0.000271487	0.827728	-0.0160391	-0.00154039	-0.00114373	0.00738261	-0.00288743	0.00851284	0.00405414	-0.0015757	0.0117436	0.0030958	0.00383195	-0.00226769	0.000651832	0.00189832	-0.000702737	0.00276828	-0.00772845	-0.0019861	0.00116037	-0.00380736	0.000520259	-0.00564248	-0.00235419	0.0152388	0.00694611	0.0188839	-0.00105554	-0.00295304	0.00503872
HLA_B_1508	0.000343859	0.845826	-0.0169526	0.00273283	-0.000829115	0.000731626	0.0207736	0.0014651	-0.00711419	-0.00543252	0.00833041	0.0089851	0.0173933	-0.00649367	-0.00390522	-0.00589031	-0.00193612	-0.00574998	0.0093338	-0.00212323	-0.000191	-0.00201732	0.00183938	-0.0078892	0.0320113	-0.00731877	-0.00156212	-0.00276001	-0.00146847	-0.000238769	0.0142081
HLA_A_0102	0.000859742	0.850817	-0.00860207	0.0100099	-0.00138828	0.00293798	-0.00373211	-0.00280377	-0.00768526	0.0250651	0.00618356	-0.00537504	-0.00662756	0.0393141	0.00238736	-0.00358458	-0.00147421	0.00223203	-0.00825057	-0.00271482	-0.000383212	-0.00344764	-0.00785639	-0.00595703	-0.00350788	0.01568	0.000112496	-0.00323004	-0.00245774	-0.00226143	-0.00494038
HLA_B_3508	0.00545061	0.863787	-0.0463416	0.00610164	-0.00154923	-0.00822897	-0.0021824	0.0109184	-0.0100318	-0.025832	0.010093	-0.00795081	-0.0152918	-0.0151635	0.00442126	-0.0165324	-0.00319442	0.00482183	0.0829582	-0.00102002	0.00682339	-0.0175873	-0.00524449	-0.0239505	0.00787516	-0.00662135	0.00526656	0.00534481	0.00463865	-0.00606498	0.00453274
HLA_B_4404	0.000684752	0.864872	-0.0154436	0.00259069	-0.00180381	-0.00381649	0.010181	-0.00304883	-0.0072379	0.0137334	0.0152996	0.00369973	-0.00742413	-0.00542952	-0.00354874	-0.00737916	-0.00205684	-0.00200627	0.0106069	-0.00284112	-0.00289948	-0.0082726	-0.00394561	-0.000509292	0.00444847	-0.00292756	-0.0025775	-0.00318785	-0.00264835	0.00757032	0.00738857
HLA_C_0202	0.045204	0.866337	-0.0665089	0.0383413	-0.00382983	-0.00421589	-0.00315315	-0.000960376	-0.0353996	0.0133158	-0.0197888	-0.0223281	-0.0093684	-0.0203271	0.0203804	-0.00989035	0.00470799	-0.029271	0.129613	-0.00977356	-0.00801331	-0.0255776	-0.00171822	-0.0409979	0.00593714	-6.18803e-05	0.0190538	0.0206192	0.00486359	0.0202451	0.0151451
HLA_B_5702	0.000301018	0.888775	-0.0183957	0.00415027	-0.00195338	0.00288521	0.0149025	-0.00322679	0.00557828	0.0146686	0.0119726	0.0109023	-0.00424773	-0.00359415	0.00364022	0.00256285	-0.00159171	-0.00915544	-0.000795906	-0.00277238	-0.000525057	0.00725092	-0.0022055	-0.0077992	0.0155308	-0.00624178	-0.00151332	0.0017509	-0.00145966	-0.00516904	0.0106557
HLA_C_1202	0.00794837	0.895191	-0.0315322	-0.00905856	0.00765314	-0.0150384	-0.00126553	0.00810129	-0.0033485	-0.0264545	-0.017405	-0.0173539	-0.0140829	-0.000741222	-0.00651841	-0.00472665	-0.00330162	0.0687609	-0.0165151	-0.0100694	-0.00231218	0.123693	-0.0103794	-0.0244934	0.00135018	-0.0105893	-0.00467256	-0.00398727	-0.00650546	-0.00867466	-0.00725256
HLA_B_5703	0.00108709	0.910246	-0.0110178	0.00213263	-0.00227695	0.000388846	0.000373827	-0.00367478	0.0107135	0.0141078	0.0038617	-0.00607594	-0.0054415	0.00818786	0.0229514	0.00867673	-0.00183026	-0.00345376	0.00127147	-0.00287592	0.0113943	0.00166787	-0.00450717	-0.0108253	0.00262581	-0.00287792	-0.00223113	0.0222888	-0.00256038	-0.0080255	0.00114268
HLA_A_0207	0.000526734	0.919404	-0.00880186	-0.0025673	-0.0011308	0.0102778	-0.00301883	-0.00238437	-0.00120295	-0.00326115	0.00848394	0.00541717	-0.00281003	-0.00383701	0.000259415	0.0134037	-0.00136775	0.00295639	0.000971533	-0.00141042	0.00352275	-0.0018549	-0.00658571	-0.000632065	-0.00333763	0.000298323	-0.00160299	-0.00244563	-0.00221869	-0.0013141	-0.00488965
HLA_C_1602	0.00499519	0.926476	-0.0319358	-0.00289378	0.00105978	-0.0123488	-0.00372407	0.0118683	0.0101973	0.00489599	0.00519166	0.00213131	-0.0126729	-0.00342233	-0.00534002	-0.00559919	-0.00355826	-0.0165196	0.0303859	-0.00715932	0.0116251	0.00803108	0.0288871	-0.0167439	0.0200136	-0.00536614	0.00829876	-0.0052154	-0.00541928	-0.00643978	0.0147877
HLA_B_7301	0.000562535	0.930612	-0.0112355	-0.00295446	-0.00148131	-0.0019995	0.00362953	-0.00141445	-0.00950734	0.00435735	0.00121952	0.00466666	0.00028027	0.00108641	0.17869	0.0143591	-0.00125089	-0.00876118	-0.000217064	-0.00304688	-0.00259633	-0.00565386	0.00706183	-0.00826817	0.00318042	0.0174712	-0.00147934	0.000462913	-0.001581	-0.00282528	-0.000335341
HLA_B_3503	0.0178334	0.935131	-0.0488818	0.0104324	0.00682536	-0.000457555	0.00218858	0.174225	-0.0241266	-0.0314383	-0.0159036	0.0648451	-0.0156671	-0.0104178	-0.00732291	-0.00701901	-0.00274149	-0.032104	0.0545956	0.323567	-0.0104027	-0.0145134	0.00852445	-0.0366751	0.00626509	-0.0146742	0.00440952	0.00321925	-0.00987301	-0.0112346	-0.00276467
HLA_A_0217	0.000533511	0.93797	-0.0147052	-0.00250501	-0.000464723	0.00613628	-0.00413785	-0.00201518	0.00920756	-0.000297469	0.00952251	0.0116724	0.0033382	-0.00242936	-0.00267654	-0.00118557	-0.00159562	0.00829561	-0.0123578	-0.00129218	0.0064139	-0.00408783	-0.00596212	0.0103359	-0.00310172	0.000919181	-0.00118266	-0.00203746	-0.00169159	0.000777464	-0.00707845
HLA_B_2703	0.000270379	0.954147	-0.0132071	-0.00135945	-0.00121094	-0.00722239	0.0171114	-0.00220226	-0.00633054	0.0138734	0.00730419	0.00726662	0.00204847	0.00358252	-0.00217865	0.027728	-0.000759201	-0.00615081	0.0032615	-0.00356732	-0.00138981	-0.00231141	0.000288867	-0.00587043	0.00838178	-0.00530806	-0.000979557	0.000100664	-0.0016705	-0.0031842	0.0131021
HLA_DPB1_1401	0.0150043	0.956621	-0.0361794	0.00838159	-0.00434856	0.00898125	-0.00298149	0.0101428	-0.00145401	0.00299718	0.0220116	0.00447217	0.00291601	-0.0114324	0.00366031	-0.00855616	0.00120439	-0.0190916	0.023872	0.0131368	0.0023468	-0.0153935	0.0197387	-0.0207332	0.0100508	0.00714877	0.0194542	0.0115908	0.00623205	0.00769049	0.00677665
HLA_B_3701	0.0139336	0.970918	-0.0378429	-0.0121161	0.00970268	-0.0230785	0.0152091	-0.00558782	-0.01018	-0.0139198	0.258305	-0.0135242	-0.0189228	-0.011069	0.00371361	-0.00343715	0.00731512	-0.00429052	-0.0294947	-0.0140794	-0.00230136	-0.0102962	0.000913752	-0.0123756	-0.00819296	-0.00565259	-0.00196732	-0.00257848	0.00289186	0.0134522	-0.0132836
HLA_B_5501	0.0172499	0.996599	-0.0453732	-0.0132573	-0.00757198	-0.0115876	0.0116741	0.0032397	-0.028418	-0.0220624	-0.0177512	0.255247	-0.0175464	-0.0116522	-0.0116263	-0.0113268	0.00898852	-0.0217575	-0.0307805	0.0028074	0.200155	-0.00861916	0.00275225	-0.00795897	0.00090747	-0.0170539	0.0151291	0.00630129	0.00312459	0.00658562	0.00707132
