# Supplementary material for: Complement component C4 structural variation and quantitative traits contribute to sex-biased vulnerability in systemic sclerosis
Source: NPJ Genom Med. 2022 Oct 5;7:57. doi: 10.1038/s41525-022-00327-8 (PMC9534873; doi:10.1038/s41525-022-00327-8)
Supplement: Supplementary file 3 — Supplementary data 2A [file 41525_2022_327_MOESM3_ESM.xls]

## Sheet: Sheet1
Supplementary data 2A: Residual associations of classical HLA alleles with SSc conditioning on 16 expression selected C4 eQTLs
Values are calculated by logistic regression in the first dataset (N=26,633) using 5 genetic PCs, cohort, sex as covariates next to the C4 eQTLs. p<5 x 10-8 are highlighted in bold.
	Allele	beta	sdev	z	p
	HLA_DPB1_1301	1.01838	0.0667128	15.2651	1.30708e-52
	HLA_DRB1_1104	0.758019	0.0588212	12.8868	5.33827e-38
	HLA_DPB1_2601	14.8772	1.24729	11.9276	8.49507e-33
	HLA_DPA1_0401	18.4774	1.60719	11.4967	1.37019e-30
	HLA_DPB1_1801	12.8472	1.13209	11.3482	7.56642e-30
	HLA_DPB1_2101	21.2566	1.93748	10.9713	5.2532e-28
	HLA_DPB1_4001	22.0138	2.01048	10.9495	6.67895e-28
	HLA_DPA1_0105	14.0699	1.32047	10.6552	1.64868e-26
	HLA_DPB1_2001	4.37053	0.415595	10.5163	7.26635e-26
	HLA_DPB1_8501	22.3063	2.20853	10.1001	5.52028e-24
	HLA_DPB1_2201	22.7576	2.2581	10.0782	6.89764e-24
	HLA_DPB1_3501	23.2312	2.32409	9.99586	1.58897e-23
	HLA_DPB1_3401	23.9525	2.41157	9.93236	3.01047e-23
	HLA_DPB1_3301	24.658	2.49938	9.86566	5.86479e-23
	HLA_DPB1_4501	24.1196	2.474	9.74924	1.85849e-22
	HLA_DPB1_3101	24.8817	2.56106	9.71541	2.59212e-22
	HLA_DPB1_3001	24.6097	2.53307	9.71534	2.59374e-22
	HLA_DPB1_4801	24.3448	2.51334	9.68624	3.44982e-22
	HLA_DPB1_8101	24.3527	2.51426	9.68587	3.46263e-22
	HLA_DRB1_1301	-0.494433	0.0512185	-9.6534	4.75545e-22
	HLA_DPB1_2801	28.9109	3.08836	9.36123	7.88126e-21
	HLA_DQA1_0401	0.51706	0.0562041	9.19968	3.59014e-20
	HLA_DQA1_0103	-0.420511	0.0476461	-8.82571	1.08764e-18
	HLA_DQB1_0603	-0.440553	0.0501045	-8.79269	1.46026e-18
	HLA_DRB1_0801	0.529069	0.0602723	8.77797	1.66452e-18
	HLA_DQB1_0402	0.490848	0.0559678	8.77018	1.78379e-18
	HLA_DPB1_2301	2.62306	0.320527	8.1836	2.75489e-16
	HLA_DPA1_0201	0.243787	0.030039	8.11568	4.83058e-16
	HLA_DPB1_0601	0.737873	0.100231	7.3617	1.81578e-13
	HLA_B_3502	0.615575	0.0951934	6.46657	1.00252e-10
	HLA_DPA1_0103	-0.176201	0.0280754	-6.276	3.47384e-10
	HLA_DPB1_0301	0.212365	0.035417	5.99612	2.0209e-09
	HLA_DQA1_0501	0.173708	0.029647	5.85923	4.65024e-09
	HLA_DPB1_1001	0.458246	0.0784744	5.83944	5.23769e-09
	HLA_DRB1_1201	-0.538962	0.0923663	-5.83506	5.37726e-09
	HLA_DPA1_0301	2.58372	0.448196	5.76472	8.17956e-09
	HLA_DPB1_0201	-0.192046	0.0338587	-5.67197	1.41168e-08
	HLA_DRB1_0701	-0.240527	0.043766	-5.49576	3.89041e-08
	HLA_DQA1_0201	-0.239184	0.0438307	-5.45699	4.84264e-08
	HLA_DQB1_0202	-0.302607	0.0635612	-4.76088	1.92755e-06
	HLA_B_3801	-0.444135	0.0969662	-4.58031	4.64288e-06
	HLA_DQB1_0501	0.144645	0.0324014	4.46417	8.03815e-06
	HLA_DRB1_0301	0.272862	0.0619482	4.40468	1.05941e-05
	HLA_DQB1_0303	-0.251493	0.0585002	-4.29901	1.71561e-05
	HLA_DPB1_0401	-0.0948525	0.0221299	-4.28617	1.81781e-05
	HLA_DRB1_1303	-0.443387	0.10685	-4.14962	3.33033e-05
	HLA_DQB1_0201	0.24584	0.0599284	4.10223	4.09191e-05
	HLA_DRB1_1103	0.526448	0.129018	4.08041	4.49555e-05
	HLA_C_0401	0.13567	0.0334581	4.05493	5.01502e-05
	HLA_DQB1_0503	-0.238608	0.0650897	-3.66583	0.000246534
	HLA_DQB1_0301	0.101138	0.0279931	3.61294	0.000302741
	HLA_DPB1_0101	0.173988	0.0494377	3.51934	0.000432617
	HLA_DPB1_0202	0.412713	0.120543	3.42379	0.000617536
	HLA_DPB1_0901	0.46092	0.135582	3.39956	0.000674951
	HLA_DRB1_1404	-0.669581	0.197686	-3.38709	0.00070638
	HLA_B_3501	0.174033	0.0514861	3.3802	0.000724335
	HLA_DPB1_1601	0.48058	0.143177	3.35654	0.000789255
	HLA_DRB1_1602	-1.84542	0.554742	-3.32662	0.000879067
	HLA_DRB1_0101	0.12023	0.0365952	3.2854	0.00101838
	HLA_DRB1_1401	-0.250867	0.0780091	-3.21587	0.00130052
	HLA_A_2403	2.78605	0.888879	3.13434	0.00172242
	HLA_DRB1_1101	-0.166507	0.0540686	-3.07955	0.00207311
	HLA_DRB1_1102	0.459121	0.149803	3.06483	0.00217795
	HLA_B_5501	-0.286466	0.0951135	-3.01183	0.00259674
	HLA_B_0801	0.162442	0.0544169	2.98513	0.00283455
	HLA_A_2402	0.106612	0.0363163	2.93564	0.00332859
	HLA_C_0704	-0.245391	0.0844371	-2.9062	0.00365853
	HLA_DPB1_1701	0.250122	0.0868987	2.87832	0.00399798
	HLA_DRB1_0804	0.552438	0.193715	2.85181	0.00434708
	HLA_DRB1_0407	0.295709	0.105396	2.8057	0.00502079
	HLA_DRB1_0408	-0.541037	0.194956	-2.77517	0.0055173
	HLA_A_3601	1.87641	0.687104	2.7309	0.0063162
	HLA_A_3401	2.71092	1.00984	2.68451	0.00726358
	HLA_C_0303	-0.142628	0.0532051	-2.68071	0.00734654
	HLA_DQA1_0601	0.547646	0.20755	2.63862	0.00832432
	HLA_B_3906	0.285097	0.115152	2.47584	0.0132923
	HLA_A_0203	2.27108	0.919452	2.47004	0.0135099
	HLA_A_6803	2.79191	1.13576	2.45819	0.0139638
	HLA_B_5108	2.31526	0.949853	2.43749	0.0147895
	HLA_B_1301	2.34749	0.963791	2.43568	0.0148639
	HLA_C_1604	0.735095	0.301824	2.43551	0.0148707
	HLA_DPB1_1901	0.349137	0.146953	2.37584	0.0175093
	HLA_DQA1_0102	-0.086776	0.0366918	-2.365	0.0180303
	HLA_DRB1_0410	-5.1614	2.18539	-2.36178	0.0181876
	HLA_B_1501	-0.118961	0.0504959	-2.35585	0.0184803
	HLA_DRB1_0103	0.236639	0.103531	2.28569	0.0222724
	HLA_DRB1_0901	-0.250408	0.110232	-2.27164	0.0231081
	HLA_DQB1_0504	-0.936806	0.418548	-2.23823	0.0252062
	HLA_DRB1_0401	-0.0946514	0.0423362	-2.23571	0.0253709
	HLA_DQA1_0101	0.0669586	0.0304028	2.20238	0.0276382
	HLA_DRB1_0803	0.460574	0.210486	2.18815	0.0286587
	HLA_A_2410	2.60642	1.20038	2.17133	0.0299065
	HLA_B_3512	-1.64923	0.764436	-2.15744	0.0309713
	HLA_A_3301	0.235746	0.110291	2.13749	0.0325583
	HLA_DRB1_1407	-3.46913	1.6396	-2.11584	0.0343584
	HLA_B_4006	0.68381	0.325467	2.10102	0.0356396
	HLA_DRB1_1601	-0.171601	0.0826975	-2.07504	0.037983
	HLA_A_1102	2.67352	1.29299	2.06771	0.0386674
	HLA_B_3505	2.36053	1.14231	2.06646	0.0387855
	HLA_B_5701	-0.139603	0.068054	-2.05136	0.0402322
	HLA_B_4102	-0.333929	0.164426	-2.03087	0.0422681
	HLA_B_5601	-0.289176	0.143857	-2.01016	0.0444142
	HLA_B_5106	2.11508	1.05642	2.00212	0.045272
	HLA_A_2608	2.52274	1.2695	1.9872	0.0469003
	HLA_A_6601	-0.346886	0.175436	-1.97728	0.0480102
	HLA_DQA1_0301	-0.061749	0.0314392	-1.96408	0.049521
	HLA_B_4202	1.42032	0.725909	1.95661	0.0503934
	HLA_DRB1_0406	-3.30121	1.74671	-1.88996	0.0587638
	HLA_B_1517	-0.328249	0.177235	-1.85205	0.0640183
	HLA_A_3603	2.36653	1.28402	1.84306	0.0653206
	HLA_A_6602	2.36644	1.28434	1.84254	0.0653965
	HLA_A_3201	-0.103749	0.0566088	-1.83274	0.0668418
	HLA_C_1402	0.152472	0.0838685	1.81799	0.0690656
	HLA_DRB1_0304	-3.25518	1.81536	-1.79313	0.0729518
	HLA_A_2401	2.32561	1.30757	1.77858	0.0753091
	HLA_DRB1_1415	-2.74396	1.54476	-1.7763	0.0756831
	HLA_DRB1_1302	-0.106108	0.0599539	-1.76982	0.0767571
	HLA_A_1105	2.32325	1.31288	1.76959	0.076796
	HLA_A_3112	2.21127	1.25712	1.759	0.0785784
	HLA_DRB1_1402	-1.38138	0.787283	-1.75462	0.0793243
	HLA_DRB1_1305	-2.16551	1.24263	-1.74268	0.0813889
	HLA_DRB1_0437	-2.94516	1.70986	-1.72245	0.0849874
	HLA_B_1801	0.097708	0.0570579	1.71244	0.0868164
	HLA_DRB1_1106	-2.4664	1.45707	-1.69271	0.0905104
	HLA_DRB1_1405	-2.52943	1.5144	-1.67025	0.0948695
	HLA_DQB1_0304	-0.700579	0.419807	-1.66881	0.0951545
	HLA_B_3910	1.227	0.737215	1.66437	0.0960393
	HLA_B_2707	1.21338	0.730939	1.66002	0.0969094
	HLA_A_0216	2.051	1.24473	1.64775	0.099403
	HLA_B_5604	2.51553	1.5357	1.63804	0.101414
	HLA_DPB1_1501	0.224507	0.137318	1.63494	0.102061
	HLA_DRB1_1406	-1.99441	1.23046	-1.62087	0.105045
	HLA_DRB1_0102	0.176703	0.109542	1.61312	0.106719
	HLA_B_4002	0.154507	0.0963788	1.60312	0.108908
	HLA_C_0102	-0.088753	0.0557518	-1.59193	0.1114
	HLA_A_2407	1.00388	0.631943	1.58855	0.112161
	HLA_A_1103	1.97627	1.25487	1.57488	0.115285
	HLA_DRB1_0411	-2.42685	1.55729	-1.55838	0.119144
	HLA_B_1518	-0.304382	0.197918	-1.53792	0.124068
	HLA_A_2902	-0.0918924	0.0603361	-1.52301	0.127757
	HLA_B_4901	-0.119028	0.0783445	-1.51929	0.12869
	HLA_A_0205	-0.16253	0.110807	-1.46679	0.142432
	HLA_B_8101	2.347	1.60913	1.45855	0.144689
	HLA_B_2704	2.3966	1.65098	1.45162	0.146607
	HLA_DRB1_0806	-1.66795	1.15005	-1.45033	0.146967
	HLA_B_5201	0.161288	0.111612	1.44507	0.148439
	HLA_DQB1_0604	-0.0974771	0.0676363	-1.4412	0.149529
	HLA_C_1203	-0.0746	0.0518366	-1.43914	0.150111
	HLA_A_0101	0.0446133	0.0313795	1.42173	0.155104
	HLA_B_3517	2.49161	1.77303	1.40528	0.159938
	HLA_B_4403	-0.0831904	0.0592119	-1.40496	0.160033
	HLA_DRB1_0402	-0.155181	0.110788	-1.4007	0.161304
	HLA_C_1601	-0.0967507	0.069346	-1.39519	0.162959
	HLA_DQB1_0401	-1.22552	0.890791	-1.37577	0.168893
	HLA_A_8001	1.28586	0.944129	1.36196	0.173212
	HLA_B_1526	1.63766	1.2092	1.35433	0.175632
	HLA_DRB1_1202	0.827767	0.613897	1.34838	0.177536
	HLA_DQB1_0609	-0.148067	0.111134	-1.33233	0.18275
	HLA_A_3103	1.48791	1.12198	1.32615	0.18479
	HLA_B_7801	2.15617	1.65874	1.29988	0.193641
	HLA_B_3701	0.118416	0.0912577	1.2976	0.194423
	HLA_DQB1_0602	-0.0700472	0.0540915	-1.29498	0.195329
	HLA_C_1202	0.146002	0.113531	1.28602	0.198438
	HLA_C_0206	-1.63488	1.27367	-1.2836	0.199282
	HLA_DPB1_1101	0.102383	0.0806055	1.27017	0.204025
	HLA_C_1701	-0.143745	0.114658	-1.25369	0.209955
	HLA_B_2702	-0.293932	0.235498	-1.24813	0.211984
	HLA_B_4501	-0.159674	0.128257	-1.24495	0.213149
	HLA_DQB1_0502	-0.0931027	0.0750656	-1.24028	0.21487
	HLA_DRB1_1108	-1.56888	1.27274	-1.23268	0.217694
	HLA_C_0407	-1.54418	1.25616	-1.22929	0.218964
	HLA_B_2705	0.0747105	0.0607997	1.2288	0.219148
	HLA_DPA1_0104	0.199214	0.162217	1.22807	0.219419
	HLA_C_1204	-1.49289	1.21585	-1.22785	0.219502
	HLA_C_0410	-1.53789	1.25385	-1.22653	0.219999
	HLA_A_0301	-0.0369869	0.0302473	-1.22282	0.2214
	HLA_C_0305	-1.50188	1.24724	-1.20417	0.228526
	HLA_B_0702	-0.0456631	0.0391805	-1.16546	0.243835
	HLA_B_5105	2.01027	1.7332	1.15986	0.246107
	HLA_DRB1_0302	-0.705575	0.630952	-1.11827	0.263452
	HLA_DRB1_1503	0.534504	0.493947	1.08211	0.279205
	HLA_B_1502	1.11855	1.04342	1.072	0.283719
	HLA_C_0302	-0.221827	0.20842	-1.06433	0.287181
	HLA_B_3908	1.87516	1.7642	1.0629	0.287829
	HLA_B_5102	1.77818	1.67414	1.06215	0.288169
	HLA_B_3543	1.74168	1.65482	1.05249	0.292576
	HLA_B_4010	1.83756	1.74728	1.05167	0.29295
	HLA_B_5603	1.83778	1.75506	1.04713	0.295038
	HLA_B_4001	-0.0534555	0.0512954	-1.04211	0.29736
	HLA_B_4009	1.82297	1.75448	1.03904	0.298788
	HLA_B_1513	1.876	1.80634	1.03857	0.299007
	HLA_B_3521	1.83549	1.76756	1.03843	0.299068
	HLA_A_3303	-0.19005	0.183517	-1.0356	0.30039
	HLA_C_0304	-0.045892	0.0443561	-1.03463	0.300843
	HLA_B_4023	1.79513	1.74188	1.03057	0.302743
	HLA_B_3902	1.75369	1.71239	1.02411	0.305781
	HLA_C_0306	-1.18764	1.17184	-1.01348	0.310829
	HLA_C_0726	-1.18991	1.17493	-1.01275	0.31118
	HLA_B_1515	1.7862	1.76639	1.01122	0.311913
	HLA_B_5002	1.66905	1.67543	0.996196	0.319155
	HLA_C_1505	-0.1748	0.177249	-0.986184	0.324043
	HLA_B_3514	1.72364	1.75014	0.984857	0.324695
	HLA_A_0206	0.234631	0.239512	0.979622	0.327273
	HLA_B_1506	1.72452	1.77035	0.974114	0.33
	HLA_B_1527	1.68701	1.74698	0.96567	0.334209
	HLA_B_5401	1.1007	1.15346	0.954265	0.33995
	HLA_A_7401	0.518342	0.553168	0.937043	0.348737
	HLA_B_1530	1.60459	1.72545	0.929956	0.352394
	HLA_C_0404	-1.06942	1.15103	-0.929098	0.352838
	HLA_B_1521	1.48806	1.62753	0.91431	0.360554
	HLA_B_4005	1.52432	1.67714	0.908877	0.363415
	HLA_C_1801	0.522713	0.59597	0.87708	0.380443
	HLA_DRB1_0405	-0.101711	0.121407	-0.837769	0.40216
	HLA_DRB1_0409	-1.08188	1.29958	-0.832484	0.405136
	HLA_DRB1_0403	0.263513	0.321579	0.819433	0.41254
	HLA_B_3802	0.461494	0.569187	0.810795	0.417483
	HLA_A_6801	-0.0480708	0.0606934	-0.792028	0.428344
	HLA_A_0201	0.0188415	0.0238483	0.790055	0.429496
	HLA_B_1505	1.32806	1.68968	0.785985	0.431876
	HLA_C_0501	0.0301946	0.0388947	0.776317	0.437562
	HLA_B_1402	-0.0735765	0.0949927	-0.774549	0.438606
	HLA_B_0704	1.31743	1.79858	0.732482	0.463874
	HLA_B_1504	1.15496	1.58868	0.726994	0.467229
	HLA_C_0702	-0.0248614	0.0349433	-0.711477	0.476788
	HLA_C_1602	0.0957914	0.138086	0.693708	0.487865
	HLA_A_0103	0.713622	1.03147	0.691852	0.48903
	HLA_B_4101	-0.107003	0.156342	-0.684411	0.493716
	HLA_A_0302	0.163732	0.241677	0.677484	0.498099
	HLA_B_1524	1.02451	1.53078	0.669271	0.503323
	HLA_B_1516	0.276131	0.413205	0.668266	0.503964
	HLA_B_3909	0.958262	1.44577	0.662804	0.507456
	HLA_A_0202	-0.203329	0.308781	-0.65849	0.510223
	HLA_B_4402	0.0259272	0.0402309	0.644459	0.519278
	HLA_C_0602	0.0282692	0.0439693	0.64293	0.520269
	HLA_B_4801	0.336871	0.528706	0.637161	0.52402
	HLA_B_4701	0.114544	0.180478	0.634667	0.525645
	HLA_B_5802	0.784186	1.26682	0.619017	0.535905
	HLA_B_5301	0.0860932	0.144919	0.594076	0.552461
	HLA_A_6901	-0.163521	0.278313	-0.587543	0.556839
	HLA_B_5101	0.0269584	0.0461214	0.584509	0.558878
	HLA_A_2901	-0.111322	0.191762	-0.580522	0.561563
	HLA_C_0802	-0.0403501	0.0716861	-0.562872	0.573522
	HLA_DQB1_0305	-2.39773	4.31141	-0.556136	0.578118
	HLA_DRB1_0404	0.0331794	0.0599098	0.553823	0.5797
	HLA_B_0705	-0.0986192	0.183917	-0.536216	0.591809
	HLA_B_3508	-0.103778	0.194489	-0.533593	0.593623
	HLA_B_1510	0.300854	0.580961	0.517856	0.604559
	HLA_C_0202	0.0262113	0.0516595	0.507385	0.611884
	HLA_A_3402	0.162777	0.327534	0.496976	0.619206
	HLA_B_4601	-0.368841	0.747798	-0.493236	0.621846
	HLA_C_1502	0.0336856	0.0695002	0.484683	0.627901
	HLA_A_0211	0.258175	0.564601	0.457271	0.647477
	HLA_A_0102	0.19007	0.420877	0.451603	0.651555
	HLA_C_0801	-0.202955	0.452299	-0.448719	0.653634
	HLA_A_1101	-0.0189527	0.0423469	-0.447559	0.654472
	HLA_A_6802	0.0475165	0.108721	0.437049	0.662076
	HLA_B_4405	-0.118447	0.275384	-0.430117	0.667111
	HLA_B_1509	0.615148	1.43236	0.429466	0.667584
	HLA_B_1302	0.0360379	0.0882189	0.408505	0.682903
	HLA_DQB1_0302	-0.0147242	0.0367894	-0.400231	0.688986
	HLA_B_1507	-0.306049	0.789782	-0.387511	0.698378
	HLA_DPB1_1401	-0.041427	0.106977	-0.387252	0.69857
	HLA_C_0701	-0.0141562	0.0369087	-0.383546	0.701315
	HLA_A_2601	-0.025683	0.067565	-0.380122	0.703855
	HLA_B_1508	-0.485254	1.31023	-0.370358	0.711116
	HLA_B_1401	0.0416174	0.113084	0.368023	0.712856
	HLA_A_0217	0.393541	1.0904	0.360912	0.718165
	HLA_DPB1_0501	-0.0265601	0.0778167	-0.341316	0.732866
	HLA_DRB1_1001	-0.0371776	0.109297	-0.340152	0.733742
	HLA_B_4404	0.220327	0.700643	0.314463	0.753169
	HLA_A_2301	0.0211929	0.0729398	0.290554	0.771392
	HLA_B_1503	0.065243	0.229251	0.284591	0.775957
	HLA_A_2501	0.021669	0.0781481	0.277281	0.781565
	HLA_B_5001	-0.0287784	0.104873	-0.274413	0.783767
	HLA_A_3001	0.0259173	0.0961438	0.269568	0.787493
	HLA_A_3002	-0.026616	0.100519	-0.264787	0.791174
	HLA_A_3004	-0.0521197	0.236246	-0.220616	0.825391
	HLA_DRB1_0802	0.0792326	0.363399	0.218032	0.827404
	HLA_A_0207	0.18837	0.883936	0.213104	0.831246
	HLA_B_1802	0.284455	1.33534	0.21302	0.831311
	HLA_B_5702	0.261432	1.23161	0.212268	0.831898
	HLA_A_3101	-0.0119047	0.064325	-0.18507	0.853174
	HLA_B_7301	-0.0775353	0.427371	-0.181424	0.856035
	HLA_B_3503	0.0147709	0.0822311	0.179627	0.857445
	HLA_DPA1_0202	0.0117045	0.0667258	0.175412	0.860756
	HLA_B_2703	0.192678	1.12448	0.17135	0.863949
	HLA_DQB1_0601	-0.0204988	0.125599	-0.163208	0.870354
	HLA_DRB1_1502	0.020363	0.126875	0.160497	0.87249
	HLA_B_5703	-0.0561704	0.368352	-0.152491	0.8788
	HLA_B_5801	-0.0160145	0.115527	-0.138621	0.88975
	HLA_DPB1_0402	-0.00437014	0.0337445	-0.129507	0.896957
	HLA_B_4201	-0.0729428	0.633941	-0.115062	0.908396
	HLA_B_1525	-0.144448	1.26126	-0.114527	0.90882
	HLA_DRB1_1304	0.100676	0.925261	0.108808	0.913355
	HLA_C_0403	-0.0591187	0.721199	-0.0819728	0.934668
	HLA_C_1504	-0.0455658	0.568753	-0.0801153	0.936146
	HLA_B_3901	0.00847812	0.108593	0.0780722	0.937771
	HLA_DRB1_1501	-0.00412076	0.0557978	-0.0738516	0.941128
