# Supplementary material for: Complement component C4 structural variation and quantitative traits contribute to sex-biased vulnerability in systemic sclerosis
Source: NPJ Genom Med. 2022 Oct 5;7:57. doi: 10.1038/s41525-022-00327-8 (PMC9534873; doi:10.1038/s41525-022-00327-8)
Supplement: Supplementary file 4 — Supplementary data 2B [file 41525_2022_327_MOESM4_ESM.xls]

## Sheet: Sheet1
Supplementary data 2B: Residual associations of HLA amino acids with SSc conditioning on 16 expression selected C4 eQTLs
Depicted are residual associations of HLA-amino acids to SSc using logistic regression conditioning on 5 PCs, cohort, sex and 16 expression selected C4 eQTLs
p values of genomewide significance are highlighted in bold
		beta	sdev	z	p
	AA_DPB1_76_33156640_I	0.820845	0.0607266	13.5171	1.24027e-41
	AA_DPB1_96_33160714_x	10.7869	0.834633	12.9241	3.29164e-38
	AA_DPB1_170_33160936_x	10.7829	0.83457	12.9203	3.45976e-38
	AA_DPB1_178_33160960_x	10.7756	0.834376	12.9146	3.72593e-38
	AA_DRB1_37_32660037_SY	0.38457	0.0306311	12.5549	3.73677e-36
	AA_DPA1_73_33145431	18.451	1.60303	11.5101	1.17363e-30
	AA_DPA1_72_33145434	18.451	1.60303	11.5101	1.17363e-30
	AA_DPA1_18_33145596	18.3514	1.59516	11.5044	1.2531e-30
	AA_DPA1_96_33145022_A	18.4893	1.61185	11.4708	1.8494e-30
	AA_DPA1_190_33144526_A	18.5627	1.6197	11.4606	2.08054e-30
	AA_DPB1_9_33156439_Y	0.285284	0.0250814	11.3743	5.61535e-30
	AA_DRB1_37_32660037_NF	-0.362489	0.0321182	-11.2861	1.53735e-29
	AA_DPB1_8_33156436	0.255218	0.0230747	11.0605	1.94964e-28
	AA_DRB1_67_32659947_I	-0.302531	0.0274985	-11.0017	3.74791e-28
	AA_DPB1_11_33156445	0.265618	0.0243599	10.9039	1.10421e-27
	AA_DRB1_67_32659947_F	0.362871	0.0335236	10.8244	2.63928e-27
	AA_DQA1_51_32717203	0.308083	0.0287364	10.721	8.11052e-27
	AA_DQA1_53_32717209_Q	0.308083	0.0287364	10.721	8.11098e-27
	AA_DQA1_40_32717170	0.308041	0.0287365	10.7195	8.24226e-27
	AA_DQA1_47_32717191_C	0.307903	0.0287369	10.7145	8.69833e-27
	AA_DQA1_50_32717200_V	0.307844	0.0287364	10.7127	8.87547e-27
	AA_DPA1_127_33144929_x	13.8683	1.2947	10.7116	8.97927e-27
	AA_DPA1_96_33145022_x	13.7875	1.29608	10.6379	1.98616e-26
	AA_DPA1_111_33144977_x	13.7861	1.29629	10.6351	2.04717e-26
	AA_DPA1_190_33144526_x	13.7832	1.29842	10.6154	2.52764e-26
	AA_DPA1_160_33144830_x	13.6924	1.291	10.606	2.7941e-26
	AA_DPB1_9_33156439_F	-0.245179	0.023147	-10.5923	3.23647e-26
	AA_DPB1_91_33156685_x	21.5604	2.0504	10.5152	7.34955e-26
	AA_DPB1_76_33156640_M	-0.268247	0.0255435	-10.5016	8.49264e-26
	AA_DRB1_74_32659926_RL	0.444684	0.0425089	10.461	1.30519e-25
	AA_DPA1_228_33144412_x	12.9818	1.25738	10.3245	5.46166e-25
	AA_DPB1_72_33156628	23.2392	2.27077	10.2341	1.39502e-24
	AA_DPB1_87_33156673	0.229581	0.022577	10.1688	2.73273e-24
	AA_DPB1_85_33156667	0.229537	0.0225775	10.1666	2.79452e-24
	AA_DPB1_84_33156664_D	0.229522	0.0225775	10.1659	2.81426e-24
	AA_DPB1_91_33156685_H	23.3493	2.3197	10.0656	7.83851e-24
	AA_DQA1_25_32717125	-0.32681	0.0329899	-9.90637	3.90583e-23
	AA_DPB1_170_33160936_I	0.220739	0.0227605	9.69834	3.06442e-22
	AA_DPB1_96_33160714_K	0.22067	0.022761	9.6951	3.1632e-22
	AA_DPB1_86_33156670	-0.218644	0.0226535	-9.65166	4.83669e-22
	AA_DQA1_69_32717257_T	0.516227	0.0540384	9.55296	1.26037e-21
	AA_DRB1_74_32659926_L	0.511715	0.0540828	9.46171	3.02959e-21
	AA_DPB1_35_33156517_Y	0.340476	0.0360616	9.44152	3.67394e-21
	AA_DPB1_84_33156664_G	-0.212542	0.0225873	-9.40979	4.97139e-21
	AA_DPB1_96_33160714_R	-0.21117	0.0228194	-9.25396	2.16324e-20
	AA_DPB1_170_33160936_T	-0.211171	0.0228195	-9.25395	2.16356e-20
	AA_DQA1_130_32717853_A	-0.420993	0.0476532	-8.83453	1.00521e-18
	AA_DQA1_41_32717173	-0.42049	0.0476454	-8.82542	1.09048e-18
	AA_DQA1_130_32717853_S	0.419792	0.0476475	8.81037	1.2473e-18
	AA_DRB1_180_32657338_x	0.527684	0.0602691	8.75546	2.03266e-18
	AA_DRB1_181_32657335_x	0.527662	0.0602692	8.75509	2.03947e-18
	AA_DQB1_56_32740669	0.480181	0.0556338	8.6311	6.07621e-18
	AA_DRB1_60_32659968_Y	0.286066	0.0331596	8.62695	6.30112e-18
	AA_DRB1_57_32659977_DS	0.286016	0.0331587	8.62567	6.37171e-18
	AA_DQB1_26_32740759_L	-0.213101	0.0253767	-8.39752	4.55988e-17
	AA_DRB1_37_32660037_FL	-0.289086	0.0345148	-8.37571	5.48914e-17
	AA_DRB1_58_32659974_A	-0.309847	0.0372472	-8.31867	8.89572e-17
	AA_DRB1_58_32659974_E	0.30836	0.0372513	8.27783	1.2544e-16
	AA_DQB1_71_32740624_D	0.450087	0.0549882	8.18516	2.71946e-16
	AA_DQB1_70_32740627_E	0.450071	0.054988	8.1849	2.72535e-16
	AA_DRB1_37_32660037_Y	0.207293	0.0256644	8.07705	6.63534e-16
	AA_DQB1_.5_32742280_PS	0.255339	0.0320689	7.96219	1.69016e-15
	AA_DQA1_47_32717191_RK	-0.195267	0.0250662	-7.79004	6.69862e-15
	AA_DQA1_52_32717206_R	0.194958	0.0250653	7.77799	7.36868e-15
	AA_DQB1_125_32737913_AS	0.240106	0.0312253	7.68947	1.47744e-14
	AA_DQB1_.5_32742280_L	-0.273546	0.0356007	-7.68374	1.54509e-14
	AA_DRB1_32_32660052	-0.212803	0.02778	-7.66028	1.85527e-14
	AA_DRB1_57_32659977_V	-0.285672	0.0373176	-7.65516	1.93075e-14
	AA_DRB1_60_32659968_S	-0.285405	0.0373177	-7.64798	2.04166e-14
	AA_DQB1_87_32740576_LY	0.266996	0.0354737	7.5266	5.20772e-14
	AA_DQB1_125_32737913_G	-0.234098	0.0312239	-7.49738	6.51083e-14
	AA_DRB1_30_32660058_YCR	0.277861	0.0372284	7.46368	8.41413e-14
	AA_DQB1_71_32740624_KD	0.387756	0.0522187	7.42563	1.12246e-13
	AA_DQB1_87_32740576_F	-0.260892	0.0355851	-7.33149	2.27607e-13
	AA_DRB1_30_32660058_YC	0.261823	0.0359692	7.27907	3.36117e-13
	AA_DRB1_37_32660037_NL	-0.223639	0.0307519	-7.27235	3.53279e-13
	AA_DPA1_83_33145401	0.204449	0.0282576	7.2352	4.64858e-13
	AA_DPA1_50_33145500	0.204404	0.0282643	7.23188	4.76338e-13
	AA_DQA1_47_32717191_RQ	-0.209956	0.0290581	-7.22538	4.99718e-13
	AA_DPA1_160_33144830_V	0.204135	0.0282675	7.22155	5.13967e-13
	AA_DPA1_127_33144929_P	0.2041	0.0282673	7.22036	5.18491e-13
	AA_DPA1_228_33144412_P	0.204099	0.0282684	7.22003	5.19772e-13
	AA_DQA1_56_32717218_x	0.209474	0.0290555	7.20944	5.6183e-13
	AA_DQA1_76_32717278_L	0.209386	0.0290559	7.2063	5.74913e-13
	AA_DRB1_30_32660058_LH	-0.283127	0.03933	-7.19876	6.07635e-13
	AA_DPA1_31_33145557	0.203044	0.0282773	7.18046	6.94774e-13
	AA_DPA1_111_33144977_R	0.202782	0.0282801	7.17046	7.47436e-13
	AA_DPB1_35_33156517_F	-0.228469	0.0327126	-6.98414	2.86609e-12
	AA_DRB1_.25_32665484_x	0.333283	0.0477964	6.97298	3.10304e-12
	AA_DRB1_30_32660058_YCG	0.262291	0.0378376	6.93202	4.14879e-12
	AA_DRB1_.24_32665481_x	0.330267	0.0478169	6.90691	4.9532e-12
	AA_DRB1_.17_32665460_x	0.330226	0.0478168	6.90606	4.98294e-12
	AA_DRB1_.16_32665457_x	0.330211	0.0478167	6.90577	4.99317e-12
	AA_DRB1_.1_32665412_x	0.329922	0.0478205	6.89918	5.23049e-12
	AA_DQB1_66_32740639	0.329465	0.0482787	6.82422	8.84021e-12
	AA_DQB1_67_32740636	0.329464	0.0482787	6.82422	8.84063e-12
	AA_DRB1_.17_32665460_A	-0.180441	0.026773	-6.73968	1.58734e-11
	AA_DPA1_228_33144412_T	-0.190523	0.0283127	-6.72924	1.70547e-11
	AA_DRB1_37_32660037_F	-0.248668	0.0369831	-6.72384	1.76991e-11
	AA_DPA1_160_33144830_F	-0.190081	0.0283098	-6.71432	1.88944e-11
	AA_DPA1_127_33144929_L	-0.190018	0.0283101	-6.71202	1.91946e-11
	AA_DPA1_111_33144977_K	-0.188618	0.0283227	-6.65962	2.74537e-11
	AA_DRB1_74_32659926_AQ	-0.217983	0.0328514	-6.63542	3.23577e-11
	AA_DRB1_37_32660037_YL	0.168831	0.0258836	6.5227	6.90533e-11
	AA_B_109_31432144_L	-0.615559	0.0952405	-6.46321	1.02505e-10
	AA_B_109_31432144_F	0.613448	0.0951639	6.44622	1.14672e-10
	AA_DPB1_76_33156640_V	0.170031	0.0267352	6.35983	2.01982e-10
	AA_DRB1_189_32656611_R	-0.299662	0.0477414	-6.27678	3.45659e-10
	AA_DRB1_233_32656004_x	0.299296	0.0503016	5.95004	2.68084e-09
	AA_DRB1_231_32656010_x	0.299204	0.0503	5.94839	2.70799e-09
	AA_DRB1_30_32660058_LG	-0.242407	0.0408396	-5.93559	2.92783e-09
	AA_DRB1_189_32656611_x	0.297833	0.0502596	5.92589	3.10602e-09
	AA_DRB1_4_32665400_Q	-0.241933	0.040827	-5.92582	3.10745e-09
	AA_DRB1_11_32660115_GD	-0.241702	0.0408343	-5.9191	3.23712e-09
	AA_DRB1_4_32665400_R	0.240741	0.0408585	5.89208	3.81366e-09
	AA_DQA1_156_32717931_F	-0.174324	0.0296396	-5.88145	4.06681e-09
	AA_DQA1_163_32717952_I	-0.174321	0.0296396	-5.88136	4.069e-09
	AA_DQA1_161_32717946_D	-0.174319	0.0296396	-5.88129	4.0707e-09
	AA_DQA1_175_32717988_QE	-0.174303	0.0296397	-5.88074	4.08431e-09
	AA_DRB1_78_32659914	-0.240002	0.0408435	-5.87613	4.19957e-09
	AA_DQA1_163_32717952_S	0.173953	0.0296399	5.86887	4.38771e-09
	AA_DQA1_156_32717931_L	0.173953	0.0296399	5.86887	4.38772e-09
	AA_DQA1_161_32717946_E	0.173951	0.0296399	5.8688	4.3896e-09
	AA_DQA1_175_32717988_K	0.173839	0.0296396	5.86509	4.48881e-09
	AA_DQA1_107_32717784_T	-0.173669	0.0296453	-5.85821	4.67881e-09
	AA_B_67_31432515_F	0.168905	0.0288355	5.85755	4.69755e-09
	AA_DQA1_75_32717275	0.173438	0.029644	5.85071	4.89472e-09
	AA_DQA1_107_32717784_I	0.173437	0.029644	5.85065	4.89653e-09
	AA_DRB1_11_32660115_SVL	0.204135	0.0349864	5.83469	5.38921e-09
	AA_DPA1_66_33145452	2.61311	0.449119	5.81831	5.94449e-09
	AA_DRB1_74_32659926_QE	-0.194048	0.0337424	-5.75088	8.87825e-09
	AA_DPB1_215_33161618_x	0.24222	0.0423287	5.72235	1.05062e-08
	AA_DPB1_205_33161588_x	0.24184	0.0423283	5.71343	1.10724e-08
	AA_DRB1_181_32657335_M	-0.223532	0.0391961	-5.70292	1.17773e-08
	AA_DRB1_30_32660058_YCH	0.223429	0.0392019	5.69944	1.20202e-08
	AA_DPB1_194_33161555_x	0.241281	0.0423349	5.69934	1.20275e-08
	AA_DRB1_37_32660037_N	-0.185565	0.032568	-5.69777	1.21386e-08
	AA_DRB1_13_32660109_FG	0.158219	0.0279066	5.66958	1.43147e-08
	AA_DQB1_71_32740624_KT	-0.150867	0.0266962	-5.65128	1.59256e-08
	AA_DQB1_74_32740615_S	0.150775	0.0266961	5.64783	1.62485e-08
	AA_DRB1_.1_32665412_A	-0.208259	0.0369425	-5.6374	1.7264e-08
	AA_DQB1_26_32740759_G	0.149898	0.026684	5.61751	1.93724e-08
	AA_DRB1_11_32660115_SL	0.145845	0.0262954	5.54641	2.91595e-08
	AA_DRB1_25_32660073	-0.241362	0.043759	-5.51572	3.47351e-08
	AA_DRB1_71_32659935_E	-0.190653	0.0345681	-5.51529	3.48211e-08
	AA_DRB1_30_32660058_L	-0.24134	0.0437584	-5.51528	3.48217e-08
	AA_DRB1_13_32660109_Y	-0.240749	0.0437581	-5.50182	3.75885e-08
	AA_DRB1_14_32660106	-0.240738	0.0437582	-5.50155	3.76457e-08
	AA_DRB1_37_32660037_L	-0.502215	0.0913282	-5.49902	3.81912e-08
	AA_DRB1_11_32660115_G	-0.240558	0.0437561	-5.49769	3.84798e-08
	AA_DRB1_38_32660034_L	-0.50148	0.0913268	-5.49104	3.99564e-08
	AA_DQA1_52_32717206_H	-0.239196	0.0438314	-5.45717	4.8378e-08
	AA_DQA1_54_32717212	-0.239195	0.0438314	-5.45716	4.83808e-08
	AA_DQA1_47_32717191_K	-0.239187	0.0438314	-5.45698	4.84292e-08
	AA_DRB1_74_32659926_Q	-0.238745	0.043769	-5.45466	4.90679e-08
	AA_DRB1_13_32660109_RY	-0.198527	0.0365007	-5.43897	5.35886e-08
	AA_DQB1_71_32740624_T	-0.144182	0.0265197	-5.43677	5.42542e-08
	AA_DQB1_74_32740615_E	-0.144174	0.0265197	-5.43647	5.43461e-08
	AA_DRB1_11_32660115_PG	-0.198387	0.0365004	-5.4352	5.47336e-08
	AA_DQB1_75_32740612	0.144041	0.026519	5.4316	5.58508e-08
	AA_DPB1_57_33156583	0.151217	0.0278776	5.42431	5.81789e-08
	AA_DRB1_231_32656010_Q	-0.24921	0.0461243	-5.403	6.55358e-08
	AA_DRB1_30_32660058_HG	-0.375319	0.0699151	-5.36822	7.95193e-08
	AA_DRB1_30_32660058_LR	-0.222468	0.0417272	-5.33148	9.74155e-08
	AA_DRB1_57_32659977_S	0.252154	0.0474089	5.31871	1.04503e-07
	AA_DQB1_9_32740810_YL	-0.208729	0.0399813	-5.22066	1.7829e-07
	AA_DQB1_9_32740810_F	0.208569	0.0399775	5.21717	1.81679e-07
	AA_B_45_31432581_TG	0.131751	0.0255449	5.15763	2.50098e-07
	AA_B_45_31432581_T	0.131616	0.0255464	5.15206	2.57641e-07
	AA_DRB1_30_32660058_H	-0.459765	0.0895526	-5.13402	2.8362e-07
	AA_DRB1_74_32659926_AE	-0.213389	0.0417458	-5.11164	3.19381e-07
	AA_DQB1_135_32737883_D	0.31734	0.0626065	5.0688	4.00329e-07
	AA_DRB1_11_32660115_SLD	0.134333	0.0265123	5.06683	4.04491e-07
	AA_DPB1_194_33161555_R	-0.171411	0.0339581	-5.0477	4.47158e-07
	AA_DRB1_13_32660109_SFG	0.126878	0.0258622	4.90594	9.29811e-07
	AA_DQB1_140_32737868_T	0.124805	0.0254733	4.89944	9.61104e-07
	AA_DQB1_182_32737742_N	0.124773	0.0254743	4.89797	9.68297e-07
	AA_DQB1_9_32740810_Y	-0.183622	0.0376481	-4.87732	1.07538e-06
	AA_DQB1_9_32740810_Yx	-0.183622	0.0376481	-4.87732	1.07538e-06
	AA_DRB1_104_32657566_S	0.125795	0.0258053	4.87479	1.08925e-06
	AA_B_67_31432515_FC	0.136409	0.0279937	4.87285	1.10001e-06
	AA_DRB1_98_32657584_K	0.125556	0.0257985	4.86682	1.1341e-06
	AA_DQB1_.6_32742283_T	0.124581	0.0256065	4.86522	1.14329e-06
	AA_DRB1_98_32657584_E	-0.125431	0.0257915	-4.86328	1.15459e-06
	AA_DRB1_104_32657566_A	-0.125427	0.0257913	-4.86317	1.15518e-06
	AA_DQB1_203_32737170_I	0.123777	0.0255866	4.83758	1.31429e-06
	AA_DQB1_.21_32742328_G	0.123421	0.0255878	4.82341	1.41124e-06
	AA_DQB1_.4_32742277_V	0.123369	0.0255874	4.82147	1.42508e-06
	AA_DQB1_.6_32742283_TA	0.12334	0.0255877	4.82028	1.43359e-06
	AA_DQA1_53_32717209_R	-0.123788	0.0256949	-4.81763	1.45275e-06
	AA_DQA1_50_32717200_L	-0.123785	0.0256949	-4.81749	1.45373e-06
	AA_DQB1_.5_32742280_P	0.12324	0.0255898	4.816	1.46466e-06
	AA_DQA1_215_32718464_L	-0.123684	0.0256979	-4.81298	1.48694e-06
	AA_DRB1_74_32659926_LE	0.179194	0.0372565	4.80974	1.51127e-06
	AA_DQA1_47_32717191_RC	0.123459	0.0256947	4.80486	1.54861e-06
	AA_DQA1_215_32718464_F	0.123374	0.0256977	4.80095	1.57915e-06
	AA_DQB1_220_32737119_H	0.121801	0.0254371	4.78834	1.68167e-06
	AA_DRB1_13_32660109_SHY	-0.126337	0.0263847	-4.78828	1.68219e-06
	AA_B_.8_31432865_V	0.110456	0.0231327	4.77488	1.79816e-06
	AA_DRB1_11_32660115_SPL	0.120533	0.0253139	4.76154	1.92122e-06
	AA_DQB1_135_32737883_G	-0.302471	0.0635546	-4.75923	1.94328e-06
	AA_DQA1_18_32717104	-0.120563	0.0254391	-4.7393	2.14461e-06
	AA_DQB1_140_32737868_A	-0.120559	0.0254441	-4.7382	2.15626e-06
	AA_DQB1_182_32737742_S	-0.120559	0.0254456	-4.7379	2.15945e-06
	AA_DQA1_66_32717248	-0.120471	0.0254388	-4.7357	2.18295e-06
	AA_DQA1_69_32717257_A	-0.120407	0.0254388	-4.73321	2.21001e-06
	AA_DQA1_52_32717206_S	-0.1204	0.0254389	-4.7329	2.21334e-06
	AA_DQA1_175_32717988_Qx	-0.120389	0.0254381	-4.73263	2.21635e-06
	AA_DQB1_221_32737116_H	0.120285	0.0254163	4.73258	2.2168e-06
	AA_DQA1_175_32717988_Q	-0.12038	0.0254385	-4.7322	2.22099e-06
	AA_DQB1_125_32737913_A	0.120397	0.0254439	4.73184	2.22489e-06
	AA_DQA1_80_32717290	-0.120365	0.0254381	-4.73167	2.22684e-06
	AA_DQA1_11_32717083_C	-0.120359	0.0254384	-4.7314	2.22978e-06
	AA_DQA1_45_32717185	-0.120345	0.0254384	-4.73085	2.23584e-06
	AA_DQA1_56_32717218_G	-0.120344	0.0254384	-4.73079	2.23643e-06
	AA_DQA1_48_32717194	-0.120343	0.0254384	-4.73076	2.23679e-06
	AA_DQA1_53_32717209_K	-0.120342	0.0254384	-4.73073	2.23714e-06
	AA_DQA1_55_32717215	-0.120342	0.0254384	-4.73072	2.23727e-06
	AA_DQA1_61_32717233	-0.120342	0.0254385	-4.73069	2.23761e-06
	AA_DQA1_76_32717278_M	-0.120339	0.0254383	-4.73062	2.2384e-06
	AA_DQA1_64_32717242	-0.120339	0.0254384	-4.73059	2.2387e-06
	AA_DQA1_50_32717200_E	-0.12034	0.0254388	-4.73056	2.23897e-06
	AA_DQA1_47_32717191_R	-0.12027	0.0254392	-4.72775	2.27021e-06
	AA_C_99_31347080_F	0.150106	0.0317749	4.72406	2.31181e-06
	AA_DQB1_53_32740678	-0.120148	0.0254456	-4.72178	2.33794e-06
	AA_DQB1_87_32740576_L	0.120122	0.0254448	4.72088	2.34822e-06
	AA_DQB1_89_32740570_T	0.120115	0.0254448	4.72061	2.35133e-06
	AA_DQB1_86_32740579_E	0.120115	0.0254448	4.7206	2.3515e-06
	AA_DQB1_85_32740582_L	0.120115	0.0254448	4.7206	2.3515e-06
	AA_DQB1_84_32740585_Q	0.120115	0.0254448	4.7206	2.3515e-06
	AA_DQB1_90_32740567_T	0.120113	0.0254448	4.72053	2.35225e-06
	AA_DQA1_11_32717083_Y	0.120025	0.0254367	4.71857	2.37506e-06
	AA_DQA1_218_32718473_Q	-0.119966	0.0254371	-4.71617	2.40321e-06
	AA_DQA1_218_32718473_R	0.119905	0.0254371	4.71379	2.43146e-06
	AA_DPB1_65_33156607	0.132167	0.0281227	4.69964	2.60617e-06
	AA_DRB1_71_32659935_KE	-0.121092	0.0259974	-4.65787	3.19495e-06
	AA_C_9_31347600_S	0.147952	0.0317913	4.65386	3.25786e-06
	AA_B_.8_31432865_L	-0.107281	0.0230717	-4.64991	3.32083e-06
	AA_DRB1_71_32659935_KR	0.13838	0.0300881	4.59917	4.24185e-06
	AA_DQB1_221_32737116_Q	-0.116883	0.0254176	-4.59849	4.25557e-06
	AA_DQB1_220_32737119_R	-0.116861	0.025416	-4.59794	4.26695e-06
	AA_DRB1_30_32660058_YLC	0.270895	0.0589336	4.59662	4.29397e-06
	AA_DQB1_203_32737170_V	-0.11686	0.0255734	-4.56957	4.88714e-06
	AA_DRB1_13_32660109_SRY	-0.12841	0.0281228	-4.56605	4.9701e-06
	AA_DQB1_125_32737913_Ax	0.115982	0.0254153	4.56349	5.03092e-06
	AA_DQB1_89_32740570_G	-0.115773	0.0254172	-4.55492	5.24053e-06
	AA_DQB1_90_32740567_I	-0.115764	0.0254172	-4.55455	5.24968e-06
	AA_DQB1_85_32740582_V	-0.115764	0.0254172	-4.55454	5.25007e-06
	AA_DQB1_84_32740585_E	-0.115764	0.0254172	-4.55454	5.25007e-06
	AA_DQB1_87_32740576_Lx	0.115712	0.0254165	4.55264	5.29779e-06
	AA_DQB1_86_32740579_Ex	0.115696	0.0254165	4.55199	5.31401e-06
	AA_B_194_31431315_V	0.127339	0.0283787	4.48712	7.21909e-06
	AA_B_194_31431315_I	-0.126893	0.0283816	-4.47097	7.78674e-06
	AA_B_67_31432515_FM	0.12637	0.0284022	4.44928	8.61582e-06
	AA_DRB1_96_32657590_E	0.149147	0.0338745	4.40293	1.068e-05
	AA_DRB1_13_32660109_HY	-0.114664	0.0260911	-4.39477	1.10889e-05
	AA_DRB1_16_32660100_H	-0.199437	0.0453825	-4.39458	1.10987e-05
	AA_DRB1_77_32659917	0.270625	0.0616853	4.38719	1.14824e-05
	AA_DRB1_74_32659926_R	0.270256	0.0616865	4.38112	1.18071e-05
	AA_DRB1_96_32657590_Ex	0.148338	0.0338887	4.3772	1.20213e-05
	AA_DRB1_38_32660034_V	0.304678	0.0698833	4.3598	1.30179e-05
	AA_DRB1_11_32660115_L	0.147331	0.0338436	4.35328	1.34113e-05
	AA_DRB1_11_32660115_VG	-0.111492	0.0256116	-4.35317	1.3418e-05
	AA_DRB1_30_32660058_C	0.146921	0.0338449	4.34101	1.41831e-05
	AA_DRB1_16_32660100_Y	0.195532	0.0453479	4.31182	1.61914e-05
	AA_DRB1_13_32660109_G	0.195489	0.0453472	4.31095	1.62553e-05
	AA_DRB1_57_32659977_D	0.116328	0.0276149	4.21253	2.52531e-05
	AA_DRB1_30_32660058_HR	-0.289155	0.0691526	-4.1814	2.89717e-05
	AA_C_303_31345757_V	-0.139077	0.0334589	-4.15665	3.22953e-05
	AA_C_14_31347585	0.138223	0.0334445	4.13292	3.58187e-05
	AA_DRB1_30_32660058_CR	0.13313	0.0324134	4.10725	4.004e-05
	AA_C_49_31347480	0.136871	0.0334578	4.09086	4.29784e-05
	AA_C_303_31345757_M	0.136383	0.0334579	4.07625	4.5768e-05
	AA_DQB1_.6_32742283_Tx	0.104115	0.0257115	4.04935	5.13608e-05
	AA_C_77_31347396	0.0934685	0.0231524	4.03709	5.41179e-05
	AA_C_80_31347387	0.0934563	0.0231523	4.03658	5.42355e-05
	AA_DQB1_.21_32742328_D	-0.103036	0.025699	-4.00933	6.08916e-05
	AA_DQB1_.6_32742283_S	-0.103018	0.0256995	-4.00858	6.10859e-05
	AA_DQB1_.5_32742280_Px	0.102954	0.0256983	4.00625	6.16913e-05
	AA_DQB1_.4_32742277_L	-0.102875	0.0257001	-4.00291	6.25682e-05
	AA_DRB1_74_32659926_AL	0.162519	0.0406437	3.99863	6.37108e-05
	AA_DRB1_13_32660109_SY	-0.114536	0.028674	-3.99442	6.4852e-05
	AA_B_67_31432515_FS	0.104044	0.0261095	3.98491	6.75065e-05
	AA_DRB1_71_32659935_R	0.0913232	0.0230622	3.95986	7.49939e-05
	AA_DRB1_70_32659938_R	-0.196142	0.0501183	-3.91358	9.0936e-05
	AA_DQB1_86_32740579_EG	0.0996472	0.0255958	3.89311	9.89654e-05
	AA_B_70_31432506_QS	-0.11917	0.0308869	-3.85828	0.000114189
	AA_B_67_31432515_YS	-0.116089	0.0301841	-3.84603	0.000120047
	AA_DQB1_30_32740747_Y	0.0986668	0.0257872	3.8262	0.000130139
	AA_B_67_31432515_YM	-0.117632	0.0308675	-3.81087	0.000138478
	AA_B_.11_31432874_W	0.0910533	0.0239372	3.80384	0.000142472
	AA_C_275_31345841_EG	-0.122429	0.0322904	-3.79151	0.000149734
	AA_DPB1_215_33161618_I	-0.155743	0.0412811	-3.77274	0.000161465
	AA_B_45_31432581_ET	0.0923005	0.0245586	3.75838	0.000171016
	AA_B_45_31432581_KM	-0.0920807	0.0245577	-3.74956	0.000177142
	AA_DQB1_70_32740627_G	-0.0970364	0.0259043	-3.74596	0.000179704
	AA_DQB1_86_32740579_A	-0.0956342	0.0256122	-3.73393	0.000188514
	AA_DRB1_57_32659977_A	-0.241269	0.0648156	-3.72239	0.000197349
	AA_DRB1_70_32659938_Q	0.0902412	0.0242669	3.7187	0.000200253
	AA_DRB1_60_32659968_H	-0.240612	0.0648206	-3.71197	0.000205655
	AA_C_275_31345841_K	0.119771	0.0322917	3.70903	0.000208058
	AA_B_.11_31432874_S	-0.0876564	0.0238663	-3.6728	0.000239903
	AA_B_152_31432015_E	-0.0954992	0.0260031	-3.67261	0.000240083
	AA_C_156_31346909_WR	0.086771	0.0236337	3.67149	0.000241139
	AA_DQB1_30_32740747_H	-0.0949964	0.0258748	-3.67139	0.000241238
	AA_B_152_31432015_V	0.0953445	0.0259883	3.66874	0.000243747
	AA_C_156_31346909_LD	-0.0908902	0.0251229	-3.61781	0.000297101
	AA_DPB1_194_33161555_Q	0.178668	0.0494115	3.61593	0.000299277
	AA_C_114_31347035_D	-0.0964668	0.0270446	-3.56696	0.000361153
	AA_DRB1_11_32660115_LD	0.11701	0.0328358	3.5635	0.000365947
	AA_DRB1_30_32660058_CG	0.116693	0.0328391	3.55347	0.000380184
	AA_DRB1_31_32660055_I	0.116631	0.0328374	3.55178	0.000382633
	AA_C_114_31347035_N	0.0954171	0.0270429	3.52836	0.000418143
	AA_C_275_31345841_E	-0.095389	0.0270458	-3.52694	0.000420393
	AA_DRB1_37_32660037_NY	0.087746	0.0250504	3.50278	0.000460436
	AA_C_275_31345841_Ex	-0.094344	0.0270518	-3.48753	0.000487504
	AA_DQB1_45_32740702	0.0969808	0.0279185	3.47372	0.000513304
	AA_C_99_31347080_YC	-0.0905205	0.026312	-3.44027	0.00058113
	AA_DQB1_13_32740798_G	-0.095714	0.0278739	-3.43382	0.000595135
	AA_DQB1_26_32740759_Y	0.0956815	0.0278735	3.4327	0.000597609
	AA_DQB1_13_32740798_A	0.0956515	0.0278738	3.43159	0.000600057
	AA_DQB1_167_32737787_H	0.0956008	0.0278757	3.42953	0.000604623
	AA_DRB1_30_32660058_YLH	-0.107985	0.0315608	-3.42149	0.000622799
	AA_DRB1_31_32660055_F	-0.107928	0.031559	-3.41988	0.000626489
	AA_C_95_31347092_L	0.103629	0.0304142	3.40727	0.000656167
	AA_C_99_31347080_YS	-0.0951621	0.0279427	-3.40561	0.000660168
	AA_DPB1_69_33156619_E	0.0891681	0.0263351	3.3859	0.000709457
	AA_DQB1_.18_32742319_A	0.0939748	0.0277729	3.38369	0.000715195
	AA_DRB1_13_32660109_F	0.10628	0.0315443	3.36923	0.000753776
	AA_DRB1_73_32659929	-0.20866	0.0624468	-3.34141	0.000833546
	AA_DRB1_74_32659926_RQ	-0.208512	0.0624453	-3.33911	0.000840467
	AA_C_9_31347600_DY	-0.0932847	0.0279557	-3.33688	0.000847239
	AA_C_156_31346909_R	0.0830734	0.0249163	3.33409	0.000855779
	AA_C_11_31347594	0.0926336	0.0279552	3.31364	0.000920887
	AA_DRB1_26_32660070_F	-0.0927225	0.0280626	-3.30414	0.000952698
	AA_DQB1_167_32737787_R	-0.090513	0.0278286	-3.25252	0.00114386
	AA_DRB1_85_32659893	-0.222976	0.0687899	-3.2414	0.00118944
	AA_DRB1_112_32657542_H	0.247606	0.0780679	3.17167	0.00151563
	AA_DQB1_57_32740666_V	0.0962111	0.0304204	3.16271	0.00156306
	AA_B_69_31432509_T	0.0891533	0.028263	3.15441	0.00160822
	AA_B_70_31432506_N	0.0891468	0.0282631	3.15417	0.00160954
	AA_DRB1_112_32657542_Y	-0.245783	0.0780473	-3.14915	0.00163744
	AA_B_71_31432503	-0.0887079	0.028261	-3.13889	0.00169591
	AA_B_45_31432581_TK	0.0717331	0.0229238	3.1292	0.00175283
	AA_B_116_31432123_L	-0.130976	0.0419171	-3.12464	0.00178025
	AA_B_45_31432581_EM	-0.0715333	0.0229213	-3.12083	0.00180344
	AA_B_69_31432509_A	-0.0876728	0.0282618	-3.10217	0.00192107
	AA_B_116_31432123_Lx	-0.129947	0.0419191	-3.09994	0.00193561
	AA_A_167_30019252	0.0752577	0.0242918	3.09807	0.00194783
	AA_DPB1_91_33156685_R	-19.5032	6.29753	-3.09697	0.00195512
	AA_A_166_30019249	0.0752168	0.0242924	3.09631	0.00195947
	AA_B_46_31432578	-0.109102	0.0352453	-3.09552	0.00196469
	AA_B_45_31432581_M	-0.109084	0.0352451	-3.09501	0.00196806
	AA_B_45_31432581_MG	-0.108769	0.0352372	-3.08678	0.0020234
	AA_C_116_31347029_Y	-0.0945425	0.0308075	-3.06881	0.00214911
	AA_B_67_31432515_YF	0.0751955	0.0246315	3.05281	0.00226707
	AA_B_9_31432689_D	0.16427	0.0544394	3.01748	0.00254889
	AA_DRB1_96_32657590_QE	0.0861625	0.0286369	3.00879	0.00262287
	AA_DRB1_96_32657590_HY	-0.0861837	0.0286511	-3.00805	0.00262934
	AA_DRB1_37_32660037_YF	0.0680493	0.0227162	2.99563	0.00273877
	AA_DRB1_180_32657338_V	-0.0878916	0.0293814	-2.9914	0.00277701
	AA_DRB1_37_32660037_S	0.0831789	0.0280978	2.96033	0.0030731
	AA_DRB1_11_32660115_PL	0.0830199	0.0280805	2.9565	0.00311157
	AA_DRB1_.17_32665460_T	0.0827407	0.0280775	2.94687	0.00321012
	AA_DRB1_.24_32665481_L	-0.0818101	0.0280849	-2.91295	0.00358029
	AA_C_156_31346909_D	-0.245064	0.0844399	-2.90223	0.00370517
	AA_C_95_31347092_F	-0.244166	0.0844494	-2.89127	0.00383683
	AA_C_156_31346909_LQ	-0.0675937	0.0235365	-2.87187	0.00408052
	AA_B_156_31432003_RW	-0.0926757	0.0323839	-2.86179	0.00421261
	AA_DQB1_203_32737170_x	-0.881058	0.307956	-2.86099	0.00422324
	AA_B_156_31432003_DL	0.0923855	0.0323517	2.85566	0.00429472
	AA_B_116_31432123_FL	-0.0859026	0.030083	-2.85552	0.00429669
	AA_B_116_31432123_YDS	0.0858078	0.0300859	2.85209	0.00434331
	AA_C_156_31346909_RQ	0.0666023	0.0234331	2.84223	0.00447987
	AA_B_70_31432506_Q	-0.10167	0.0358387	-2.83687	0.00455581
	AA_DRB1_57_32659977_DA	0.0834472	0.0295129	2.82748	0.00469161
	AA_B_67_31432515_YC	-0.0751333	0.0265975	-2.82482	0.00473067
	AA_DQA1_34_32717152	-0.0679775	0.024256	-2.80251	0.00507069
	AA_B_67_31432515_Y	-0.0995185	0.0357893	-2.78068	0.00542458
	AA_A_282_30020277_V	0.0892154	0.0320854	2.78056	0.00542648
	AA_B_80_31432476_I	-0.0863147	0.0311289	-2.77282	0.00555729
	AA_A_99_30019048_F	0.0888844	0.0320571	2.77269	0.00555948
	AA_A_311_30020364_N	0.0885191	0.0320811	2.75922	0.00579387
	AA_A_65_30018705	0.0880657	0.0320548	2.74735	0.00600796
	AA_B_67_31432515_CM	-0.102101	0.0371962	-2.74492	0.00605262
	AA_A_156_30019219_RQ	0.0635839	0.0231734	2.74384	0.0060726
	AA_C_156_31346909_L	-0.0685775	0.0250197	-2.74094	0.00612631
	AA_A_62_30018696_E	0.0874917	0.0320444	2.73033	0.00632718
	AA_A_99_30019048_Y	-0.0871275	0.0320605	-2.7176	0.00657576
	AA_B_45_31432581_TM	0.0647833	0.0240671	2.69178	0.00710728
	AA_B_63_31432527	-0.0662589	0.0246176	-2.69152	0.00711271
	AA_B_45_31432581_EK	-0.0646008	0.0240651	-2.68442	0.00726561
	AA_C_103_31347068	-0.0936666	0.0349199	-2.68232	0.00731126
	AA_C_91_31347104	-0.142151	0.0532084	-2.67159	0.00754931
	AA_C_163_31346888_L	-0.0930743	0.0349218	-2.66522	0.00769377
	AA_C_173_31346858	-0.0930728	0.0349218	-2.66518	0.00769478
	AA_A_288_30020295_L	3.49678	1.31375	2.66169	0.00777503
	AA_C_116_31347029_SF	0.0778448	0.0293164	2.65533	0.00792307
	AA_C_116_31347029_SY	-0.0684588	0.0260612	-2.62685	0.00861799
	AA_A_282_30020277_I	-0.0831636	0.0319653	-2.60168	0.00927682
	AA_B_66_31432518_I	0.143671	0.0552751	2.59919	0.00934429
	AA_A_311_30020364_K	-0.0825973	0.0319631	-2.58414	0.0097621
	AA_DRB1_74_32659926_A	-0.084807	0.0334386	-2.5362	0.0112061
	AA_DRB1_96_32657590_YE	0.0746292	0.0294584	2.53337	0.011297
	AA_DRB1_96_32657590_HQ	-0.0745818	0.029473	-2.53051	0.0113896
	AA_B_156_31432003_W	-0.124553	0.0493805	-2.52232	0.0116585
	AA_C_99_31347080_Y	-0.0615707	0.0244342	-2.51986	0.01174
	AA_B_116_31432123_YDx	0.0672595	0.0267297	2.51628	0.0118601
	AA_B_116_31432123_YSx	0.0623541	0.0249049	2.50368	0.0122907
	AA_B_66_31432518_N	-0.138304	0.0553386	-2.49923	0.0124462
	AA_B_116_31432123_YD	0.0667414	0.0267072	2.49901	0.0124542
	AA_B_70_31432506_S	-0.138059	0.0553373	-2.49486	0.0126008
	AA_B_67_31432515_M	-0.138053	0.0553379	-2.49472	0.0126056
	AA_B_116_31432123_YS	0.0620116	0.0249135	2.48908	0.0128075
	AA_B_65_31432521	-0.137696	0.0553286	-2.4887	0.0128211
	AA_C_95_31347092_I	-0.078485	0.031541	-2.48835	0.0128339
	AA_B_116_31432123_Yx	0.0622465	0.0250511	2.48478	0.012963
	AA_DQB1_221_32737116_x	-0.971699	0.391452	-2.48229	0.0130541
	AA_DRB1_16_32660100_Q	-4.23434	1.70582	-2.48229	0.0130542
	AA_B_156_31432003_Wx	-0.122077	0.0491984	-2.48131	0.0130899
	AA_B_116_31432123_Y	0.0618046	0.0250388	2.46836	0.0135735
	AA_C_156_31346909_RD	0.0612474	0.0248429	2.46539	0.0136864
	AA_DRB1_26_32660070_Y	0.130771	0.0533462	2.45136	0.0142319
	AA_B_95_31432186_I	0.0586089	0.0240934	2.43257	0.0149921
	AA_C_116_31347029_F	0.0646693	0.0265925	2.43186	0.0150214
	AA_B_77_31432485_SD	0.0624733	0.0256941	2.43142	0.0150397
	AA_DPB1_205_33161588_V	-0.0912744	0.0375565	-2.43032	0.0150855
	AA_C_156_31346909_DQ	-0.122849	0.0508664	-2.41513	0.0157296
	AA_A_9_30018537_S	0.071984	0.0298269	2.41339	0.0158048
	AA_DRB1_11_32660115_VL	0.0684446	0.0284149	2.40875	0.0160071
	AA_DRB1_11_32660115_SVG	-0.0664109	0.0276321	-2.4034	0.0162433
	AA_DRB1_30_32660058_CH	0.0782904	0.0325769	2.40325	0.0162502
	AA_B_81_31432473	-0.0617583	0.0257513	-2.39826	0.0164732
	AA_DQB1_.18_32742319_V	-0.0644293	0.0268655	-2.39821	0.0164753
	AA_B_77_31432485_N	-0.0617304	0.025751	-2.3972	0.0165207
	AA_C_94_31347095	-0.0779066	0.0325444	-2.39386	0.0166722
	AA_DQB1_130_32737898_R	0.144331	0.0603821	2.39029	0.0168353
	AA_DQB1_.10_32742295_A	0.146587	0.0614919	2.38384	0.0171329
	AA_DQB1_86_32740579_EA	0.143814	0.0603845	2.38164	0.0172357
	AA_DRB1_11_32660115_SGL	0.0655343	0.0276114	2.37345	0.0176227
	AA_DQB1_116_32737940_x	-1.00925	0.425993	-2.36917	0.0178281
	AA_A_70_30018720	-0.053424	0.0226344	-2.3603	0.0182601
	AA_DQA1_207_32718440_M	-0.086553	0.0367062	-2.35799	0.018374
	AA_B_.16_31432889_x	-1.50646	0.638911	-2.35786	0.0183808
	AA_DQB1_57_32740666_AD	-0.0685813	0.0291076	-2.35613	0.0184664
	AA_DRB1_13_32660109_RF	0.0662713	0.028162	2.35322	0.0186116
	AA_DQA1_207_32718440_V	0.0859328	0.0367065	2.34108	0.0192283
	AA_DRB1_13_32660109_SF	0.0578769	0.0247904	2.33465	0.0195619
	AA_DRB1_74_32659926_E	-0.116738	0.0500609	-2.33191	0.0197052
	AA_A_.22_30018317_I	3.87625	1.66575	2.32703	0.0199635
	AA_DQB1_182_32737742_x	-0.985236	0.423466	-2.3266	0.0199864
	AA_DRB1_13_32660109_RG	0.0755441	0.0324893	2.3252	0.0200613
	AA_C_9_31347600_DS	0.0528862	0.0227741	2.3222	0.0202219
	AA_DRB1_30_32660058_G	-0.254322	0.110148	-2.30891	0.0209488
	AA_DRB1_28_32660064_H	-0.254115	0.11014	-2.3072	0.0210439
	AA_DQB1_167_32737787_x	-0.970761	0.422079	-2.29995	0.0214511
	AA_DRB1_11_32660115_D	-0.252653	0.110101	-2.29473	0.0217486
	AA_DRB1_9_32660121_K	-0.251969	0.110079	-2.28899	0.0220801
	AA_DQB1_197_32737188_x	-1.00722	0.440262	-2.28777	0.0221512
	AA_B_67_31432515_SM	-0.0542364	0.0239116	-2.2682	0.0233169
	AA_DQB1_3_32742259_x	-0.95147	0.420067	-2.26504	0.0235099
	AA_DQB1_140_32737868_x	-0.949566	0.419624	-2.2629	0.023642
	AA_DQB1_130_32737898_x	-0.948899	0.419605	-2.26141	0.0237337
	AA_DQB1_135_32737883_x	-0.948285	0.41953	-2.26035	0.0237994
	AA_B_.8_31432865_x	-1.45317	0.643845	-2.25702	0.0240068
	AA_DQB1_125_32737913_x	-0.946517	0.419422	-2.25672	0.0240256
	AA_DQB1_126_32737910_x	-0.943112	0.419136	-2.25013	0.0244406
	AA_DQB1_90_32740567_x	-0.937905	0.418644	-2.24034	0.0250687
	AA_DQB1_89_32740570_x	-0.937753	0.418627	-2.24007	0.0250864
	AA_DPA1_190_33144526_T	-2.63213	1.17537	-2.23941	0.0251292
	AA_DQB1_87_32740576_x	-0.937253	0.418588	-2.23908	0.0251504
	AA_DQB1_85_32740582_x	-0.937231	0.418603	-2.23895	0.0251594
	AA_DQB1_84_32740585_x	-0.937231	0.418603	-2.23895	0.0251594
	AA_DQB1_86_32740579_x	-0.937088	0.418588	-2.23869	0.0251763
	AA_DPB1_9_33156439_H	0.0997363	0.0448096	2.22578	0.026029
	AA_DQB1_.6_32742283_TS	0.146731	0.0660042	2.22306	0.0262119
	AA_A_19_30018567	6.18786	2.78756	2.21981	0.0264314
	AA_DRB1_149_32657431_H	0.0576863	0.0261093	2.20942	0.0271458
	AA_DRB1_189_32656611_S	0.396736	0.179996	2.20414	0.0275148
	AA_DQB1_57_32740666_AV	0.0594342	0.0270064	2.20075	0.0277541
	AA_DRB1_149_32657431_Q	-0.0571961	0.0260786	-2.19322	0.0282918
	AA_A_299_30020328_T	0.0616127	0.0282332	2.18228	0.0290892
	AA_DPB1_215_33161618_T	0.294255	0.135432	2.17272	0.0298013
	AA_B_.11_31432874_x	-1.39039	0.640858	-2.16958	0.0300388
	AA_A_66_30018708	0.0464703	0.0214243	2.16904	0.0300796
	AA_B_.10_31432871_x	-1.39429	0.643314	-2.16735	0.0302084
	AA_B_.10_31432871_G	0.0525176	0.0242798	2.16302	0.03054
	AA_A_334_30021017_V	0.0610105	0.0282467	2.15992	0.0307791
	AA_DPA1_96_33145022_P	-2.51189	1.16446	-2.15714	0.0309948
	AA_B_94_31432189	0.0531533	0.0246514	2.15619	0.0310685
	AA_DRB1_57_32659977_DV	-0.0838356	0.038928	-2.15361	0.031271
	AA_DRB1_30_32660058_YLG	-0.0671938	0.0312217	-2.15215	0.0313856
	AA_A_171_30019264	0.236976	0.110296	2.14855	0.0316697
	AA_DQB1_.27_32742346_x	-0.141748	0.0660086	-2.14742	0.03176
	AA_A_62_30018696_GE	0.0459288	0.0214238	2.14382	0.0320472
	AA_DRB1_12_32660112	0.0557831	0.0260481	2.14154	0.0322305
	AA_DRB1_11_32660115_S	0.0557827	0.0260481	2.14153	0.0322316
	AA_DRB1_10_32660118_Y	0.0557812	0.0260481	2.14147	0.0322364
	AA_DRB1_13_32660109_SG	0.0557638	0.0260489	2.14073	0.0322956
	AA_DQB1_.17_32742316_x	-0.141336	0.0660304	-2.14047	0.032317
	AA_DQB1_.21_32742328_x	-0.141294	0.0660275	-2.13992	0.0323608
	AA_DQB1_.10_32742295_x	-0.141112	0.0660309	-2.13706	0.0325932
	AA_B_97_31432180_V	-0.142833	0.0668409	-2.13691	0.0326052
	AA_DQB1_.18_32742319_x	-0.141024	0.0660274	-2.13583	0.0326929
	AA_DQB1_.9_32742292_x	-0.141024	0.066049	-2.13514	0.0327494
	AA_DRB1_67_32659947_L	0.0561909	0.0263176	2.13511	0.032752
	AA_A_186_30019887_R	0.235074	0.110317	2.13089	0.0330981
	AA_DQB1_.6_32742283_x	-0.140632	0.066046	-2.12931	0.0332287
	AA_DQB1_.4_32742277_x	-0.140559	0.0660558	-2.12789	0.0333466
	AA_B_116_31432123_DL	-0.0566021	0.0266239	-2.12599	0.0335042
	AA_DQB1_.5_32742280_x	-0.140336	0.0660547	-2.12454	0.033625
	AA_B_116_31432123_YFS	0.0565167	0.0266335	2.12201	0.0338366
	AA_C_163_31346888_T	0.0601306	0.0284538	2.11327	0.0345775
	AA_DQB1_220_32737119_x	-0.852494	0.405802	-2.10077	0.0356615
	AA_A_.11_30018350_S	0.0698939	0.0332804	2.10015	0.0357154
	AA_A_114_30019093_H	0.04471	0.0212937	2.09968	0.0357567
	AA_A_116_30019099_Y	0.0446734	0.0212933	2.098	0.0359049
	AA_DRB1_.25_32665484_K	-0.053099	0.0253854	-2.09171	0.0364643
	AA_DRB1_.16_32665457_A	-0.053088	0.0253857	-2.09125	0.0365052
	AA_DRB1_10_32660118_Q	-0.0530515	0.0253875	-2.08967	0.0366476
	AA_DPB1_69_33156619_K	-0.0530649	0.0255176	-2.07954	0.0375677
	AA_A_246_30020067_A	0.0588236	0.0283059	2.07814	0.0376966
	AA_A_95_30019036_L	0.0642364	0.0309588	2.0749	0.0379962
	AA_DRB1_28_32660064_D	0.0519218	0.0250962	2.06891	0.0385541
	AA_A_298_30020325_I	0.0687854	0.0333082	2.06512	0.0389115
	AA_A_307_30020352_M	0.0687775	0.0333093	2.06481	0.0389407
	AA_A_156_30019219_Q	0.058566	0.0283662	2.06464	0.0389571
	AA_A_297_30020322_V	0.114238	0.0555569	2.05623	0.0397604
	AA_C_156_31346909_LW	-0.0480033	0.0233722	-2.05386	0.0399888
	AA_A_246_30020067_S	-0.0579774	0.0282941	-2.04909	0.0404529
	AA_B_.10_31432871_A	-0.0495314	0.0242279	-2.0444	0.0409145
	AA_A_299_30020328_A	-0.057764	0.0282854	-2.04219	0.0411331
	AA_B_116_31432123_LS	-0.0563374	0.027685	-2.03495	0.0418564
	AA_B_116_31432123_YFD	0.0560976	0.0276592	2.02817	0.0425427
	AA_DQB1_130_32737898_Q	-0.122804	0.0605814	-2.02708	0.042654
	AA_DPB1_84_33156664_V	0.272942	0.134996	2.02186	0.0431912
	AA_A_95_30019036_I	-0.0432674	0.021406	-2.02127	0.0432514
	AA_A_334_30021017_M	-0.0571375	0.0282985	-2.0191	0.0434766
	AA_DQB1_86_32740579_G	-0.121922	0.0605847	-2.01241	0.0441763
	AA_B_62_31432530	-0.117555	0.0585356	-2.00827	0.0446144
	AA_A_245_30020064_x	2.69902	1.34475	2.00708	0.0447407
	AA_DQB1_.17_32742316_A	0.120044	0.0598272	2.00651	0.0448022
	AA_A_.11_30018350_L	-0.0666833	0.033409	-1.99597	0.0459371
	AA_B_70_31432506_QK	-0.0604372	0.0304509	-1.98474	0.0471729
	AA_A_116_30019099_D	-0.042189	0.0212567	-1.98474	0.0471738
	AA_A_114_30019093_RQ	-0.0421876	0.0212567	-1.98467	0.0471809
	AA_A_144_30019183_K	0.0519026	0.0261572	1.98426	0.047227
	AA_DRB1_37_32660037_SF	-0.0502002	0.025331	-1.98177	0.0475051
	AA_A_144_30019183_Q	-0.0518124	0.0261477	-1.98153	0.0475321
	AA_DRB1_26_32660070_L	0.0617217	0.0312375	1.97588	0.048168
	AA_A_77_30018741_N	0.0448263	0.0227601	1.96952	0.0488936
	AA_A_186_30019887_K	-0.217939	0.110688	-1.96895	0.0489583
	AA_A_9_30018537_FS	0.0479651	0.0244296	1.9634	0.0495995
	AA_DQA1_56_32717218_R	-0.0617267	0.0314399	-1.96333	0.0496082
	AA_DQA1_47_32717191_Q	-0.0617242	0.0314399	-1.96325	0.0496175
	AA_DRB1_11_32660115_VD	-0.0595574	0.0303382	-1.96312	0.0496324
	AA_DQA1_26_32717128	-0.0617093	0.0314394	-1.9628	0.0496692
	AA_DQA1_187_32718380_T	-0.0616789	0.0314392	-1.96184	0.0497808
	AA_DQA1_76_32717278_V	-0.0615737	0.0314401	-1.95845	0.0501777
	AA_DQB1_185_32737733_I	0.0555087	0.0284965	1.94791	0.0514255
	AA_DRB1_30_32660058_Y	0.0485317	0.0250823	1.9349	0.0530026
	AA_DQA1_187_32718380_A	0.0607561	0.0314335	1.93284	0.0532555
	AA_DRB1_30_32660058_YR	0.0489205	0.0254471	1.92244	0.0545508
	AA_B_67_31432515_SC	-0.0475038	0.0247814	-1.91691	0.0552491
	AA_DRB1_96_32657590_HE	0.0535199	0.0279552	1.91449	0.0555572
	AA_DRB1_96_32657590_QY	-0.0534004	0.0279449	-1.91092	0.056015
	AA_A_298_30020325_F	-0.0635228	0.0334152	-1.90101	0.0573001
	AA_A_307_30020352_R	-0.0635213	0.0334152	-1.90097	0.0573058
	AA_B_97_31432180_WV	-0.0940416	0.0494901	-1.90021	0.0574057
	AA_DRB1_11_32660115_PV	-0.0527799	0.0279184	-1.89051	0.05869
	AA_C_147_31346936	-0.0487173	0.0257878	-1.88916	0.0588702
	AA_C_184_31346238_PR	-0.048674	0.0257872	-1.88753	0.0590896
	AA_DRB1_11_32660115_SPG	-0.0532723	0.0283093	-1.88179	0.059864
	AA_B_77_31432485_D	0.093317	0.0495915	1.88171	0.059875
	AA_C_267_31345989_Q	-0.0484336	0.0257794	-1.87877	0.0602761
	AA_C_253_31346031_Q	-0.048425	0.0257794	-1.87844	0.0603215
	AA_C_285_31345811_ML	-0.0483564	0.02578	-1.87573	0.0606918
	AA_B_.21_31432904_x	-1.27469	0.682099	-1.86878	0.0616532
	AA_C_306_31345748_A	-0.048141	0.0257767	-1.86762	0.0618152
	AA_DRB1_70_32659938_D	-0.0457061	0.0245298	-1.86329	0.0624215
	AA_DQB1_224_32737107_x	-0.774846	0.417726	-1.85491	0.0636084
	AA_C_184_31346238_H	0.047736	0.0257947	1.85061	0.0642253
	AA_DRB1_233_32656004_T	-0.048451	0.0261849	-1.85034	0.0642648
	AA_DRB1_13_32660109_SRH	-0.0434418	0.0235098	-1.84782	0.064629
	AA_B_116_31432123_YFx	0.0430197	0.0233501	1.84238	0.0654202
	AA_C_90_31347357	-0.0420134	0.0228138	-1.84158	0.0655365
	AA_C_253_31346031_E	0.04724	0.0257889	1.83179	0.0669825
	AA_DRB1_13_32660109_HF	0.0517975	0.0282977	1.83045	0.0671823
	AA_C_267_31345989_P	0.0471668	0.025789	1.82895	0.0674076
	AA_B_116_31432123_YF	0.0426662	0.0233389	1.82812	0.067532
	AA_DRB1_13_32660109_RH	-0.0501035	0.0275005	-1.82191	0.0684685
	AA_A_109_30019078	-0.102441	0.0563174	-1.81899	0.0689129
	AA_C_306_31345748_V	0.0468499	0.0257903	1.81657	0.0692835
	AA_A_43_30018639	-0.189872	0.104575	-1.81566	0.0694229
	AA_C_285_31345811_V	0.0466732	0.0257895	1.80978	0.0703306
	AA_A_127_30019132	0.03849	0.0212745	1.80921	0.0704191
	AA_DQB1_116_32737940_I	0.0514606	0.0285443	1.80283	0.0714146
	AA_DQB1_125_32737913_S	0.0514271	0.0285446	1.80164	0.0716019
	AA_DQB1_71_32740624_A	0.0514063	0.0285451	1.80088	0.0717218
	AA_DQB1_.5_32742280_S	0.0513185	0.0285447	1.79783	0.0722044
	AA_B_77_31432485_SN	-0.088461	0.0493186	-1.79367	0.0728666
	AA_DQB1_.9_32742292_I	0.0511754	0.0285444	1.79284	0.0729992
	AA_C_.17_31347805_A	-0.0461347	0.025779	-1.78962	0.0735152
	AA_DQB1_.27_32742346_S	0.0510648	0.028544	1.78899	0.0736171
	AA_A_297_30020322_M	-0.100544	0.0562508	-1.78742	0.0738697
	AA_DRB1_4_32665400_x	-1.41847	0.793648	-1.78728	0.0738924
	AA_DRB1_30_32660058_GR	-0.138843	0.0777084	-1.78672	0.0739823
	AA_DQB1_185_32737733_T	-0.050555	0.0284295	-1.77826	0.0753617
	AA_DRB1_11_32660115_SGD	-0.0486679	0.0276748	-1.75857	0.0786513
	AA_DRB1_11_32660115_PD	-0.0693719	0.0395387	-1.75453	0.079339
	AA_DQB1_224_32737107_R	0.0500451	0.0285336	1.7539	0.0794482
	AA_A_62_30018696_L	-0.100816	0.0576195	-1.74968	0.0801742
	AA_A_63_30018699_Q	-0.100568	0.0576394	-1.74478	0.081023
	AA_B_178_31431937_K	-0.0579668	0.0335155	-1.72955	0.0837103
	AA_DRB1_13_32660109_SRF	0.0418121	0.0242252	1.72597	0.0843521
	AA_A_184_30019881_P	0.0363025	0.0210386	1.72552	0.0844337
	AA_DRB1_96_32657590_Hx	-0.0477762	0.0277038	-1.72454	0.0846112
	AA_B_178_31431937_T	0.0576262	0.0335344	1.71842	0.0857196
	AA_C_.17_31347805_T	0.0442112	0.0257801	1.71493	0.0863579
	AA_DRB1_149_32657431_x	-1.9731	1.15485	-1.70853	0.0875376
	AA_C_9_31347600_Y	-0.0386667	0.0226619	-1.70625	0.0879621
	AA_B_45_31432581_K	-0.0457124	0.0267962	-1.70593	0.0880214
	AA_DRB1_166_32657380_x	-1.96601	1.15373	-1.70404	0.0883732
	AA_DRB1_96_32657590_H	-0.0471775	0.027714	-1.7023	0.0886993
	AA_A_255_30020094_x	2.65369	1.56018	1.70089	0.0889639
	AA_B_45_31432581_KG	-0.045538	0.0267915	-1.69972	0.0891835
	AA_DRB1_120_32657518_x	-1.94414	1.14718	-1.69471	0.0901309
	AA_A_184_30019881_A	-0.0356336	0.0210357	-1.69396	0.0902737
	AA_DRB1_133_32657479_x	-1.94188	1.14685	-1.69323	0.0904108
	AA_DQB1_57_32740666_S	-0.124654	0.0737894	-1.68932	0.091159
	AA_DRB1_140_32657458_x	-1.93457	1.1458	-1.6884	0.0913348
	AA_DRB1_142_32657452_x	-1.93306	1.14775	-1.68421	0.0921414
	AA_A_253_30020088_x	2.61926	1.56171	1.67717	0.0935094
	AA_DQB1_126_32737910_Q	0.123727	0.0737974	1.67658	0.0936255
	AA_C_326_31345141_C	-0.044248	0.0264364	-1.67375	0.094179
	AA_C_184_31346238_P	-0.0442579	0.0264445	-1.67362	0.0942059
	AA_C_194_31346208_L	-0.0442338	0.0264441	-1.67273	0.0943809
	AA_C_339_31345102_T	-0.0441501	0.0264342	-1.67019	0.0948821
	AA_B_307_31430883_x	1.1442	0.685164	1.66996	0.0949275
	AA_A_62_30018696_QL	-0.0352135	0.0211235	-1.66703	0.0955086
	AA_C_184_31346238_Px	-0.0440023	0.0264426	-1.66407	0.096099
	AA_C_273_31345971_S	-0.0439822	0.0264351	-1.66378	0.0961557
	AA_C_261_31346007_M	-0.0439749	0.0264351	-1.66351	0.096211
	AA_C_307_31345745_M	-0.0439644	0.0264362	-1.66304	0.0963051
	AA_B_30_31432626	0.0947739	0.057012	1.66235	0.0964427
	AA_C_285_31345811_M	-0.0439356	0.0264357	-1.66198	0.0965172
	AA_C_152_31346921_A	-0.0412872	0.0248852	-1.65911	0.0970945
	AA_C_21_31347564	-0.0460007	0.0277322	-1.65875	0.0971665
	AA_B_158_31431997_T	-0.10002	0.0604521	-1.65454	0.0980187
	AA_B_103_31432162_VM	-0.0461661	0.0279115	-1.65402	0.0981234
	AA_C_305_31345751_T	-0.0436545	0.0264316	-1.6516	0.0986152
	AA_B_103_31432162_L	0.046041	0.0279068	1.64981	0.0989816
	AA_DRB1_104_32657566_x	-1.93261	1.17182	-1.64924	0.0990988
	AA_DRB1_.25_32665484_R	-0.0420289	0.0255183	-1.64701	0.0995561
	AA_A_151_30019204	-0.0485265	0.029482	-1.64597	0.0997699
	AA_DRB1_.16_32665457_V	-0.0419796	0.0255186	-1.64506	0.0999582
	AA_DQB1_185_32737733_x	-1.24424	0.758152	-1.64114	0.100767
	AA_B_158_31431997_A	0.0991672	0.0604664	1.64004	0.100997
	AA_DRB1_28_32660064_E	-0.0417449	0.0254649	-1.63931	0.101149
	AA_C_24_31347555	-0.0371419	0.0227135	-1.63523	0.102
	AA_DRB1_74_32659926_QL	0.0547716	0.033503	1.63483	0.102085
	AA_C_9_31347600_DF	-0.03711	0.0227145	-1.63376	0.102309
	AA_C_194_31346208_V	0.0432094	0.0264525	1.63347	0.10237
	AA_DRB1_112_32657542_x	-1.90118	1.1646	-1.63247	0.102581
	AA_A_144_30019183_E	1.94291	1.19168	1.6304	0.103017
	AA_B_282_31430958_x	1.10689	0.680943	1.62552	0.104052
	AA_B_103_31432162_V	-0.04537	0.0279189	-1.62507	0.104148
	AA_B_305_31430889_x	1.11015	0.683275	1.62474	0.104217
	AA_DRB1_86_32659890	0.0390224	0.024019	1.62464	0.104238
	AA_C_152_31346921_E	0.0404287	0.0248914	1.6242	0.104332
	AA_C_285_31345811_Mx	-0.0429117	0.0264364	-1.62321	0.104545
	AA_A_62_30018696_RE	0.0406175	0.0250831	1.61932	0.105379
	AA_DQB1_116_32737940_V	-0.0461278	0.0284978	-1.61865	0.105523
	AA_DQB1_125_32737913_AG	-0.0461223	0.0284972	-1.61848	0.105558
	AA_DRB1_11_32660115_SD	0.0420232	0.0259808	1.61747	0.105777
	AA_C_261_31346007_V	0.0427188	0.0264458	1.61534	0.106238
	AA_DRB1_37_32660037_NS	-0.0370385	0.0229627	-1.61299	0.106747
	AA_B_300_31430904_x	1.10017	0.682424	1.61215	0.10693
	AA_B_299_31430907_x	1.10017	0.682424	1.61215	0.10693
	AA_B_298_31430910_x	1.10017	0.682424	1.61215	0.10693
	AA_B_296_31430916_x	1.10017	0.682424	1.61215	0.10693
	AA_B_295_31430919_x	1.10017	0.682424	1.61215	0.10693
	AA_C_273_31345971_R	0.0426331	0.0264459	1.61208	0.106943
	AA_DQB1_14_32740795_M	-0.0459222	0.0284977	-1.61144	0.107084
	AA_DQB1_14_32740795_L	0.0458626	0.028499	1.60927	0.107557
	AA_B_103_31432162_Vx	-0.0448866	0.0279137	-1.60805	0.107825
	AA_C_307_31345745_V	0.0422965	0.0264473	1.59928	0.109759
	AA_C_305_31345751_A	0.0422692	0.0264466	1.59828	0.10998
	AA_DRB1_30_32660058_YLR	-0.0505154	0.0316224	-1.59746	0.110164
	AA_DQB1_224_32737107_Q	-0.0454975	0.028517	-1.59545	0.110611
	AA_DQB1_71_32740624_KA	0.0450597	0.028258	1.59458	0.110806
	AA_C_339_31345102_A	0.042155	0.0264455	1.59403	0.110929
	AA_C_326_31345141_S	0.0421497	0.0264452	1.59385	0.110969
	AA_C_295_31345781_V	-0.0420312	0.026425	-1.59059	0.111703
	AA_C_248_31346046_M	-0.0886399	0.0557514	-1.58991	0.111855
	AA_C_99_31347080_C	-0.0883553	0.055753	-1.58476	0.11302
	AA_A_193_30019908_P	0.0332562	0.0209869	1.58462	0.113053
	AA_A_194_30019911_I	0.0332414	0.0209869	1.58391	0.113214
	AA_A_207_30019950_G	0.0331131	0.0209891	1.57763	0.11465
	AA_A_253_30020088_E	0.0330896	0.0209887	1.57654	0.114901
	AA_A_253_30020088_EK	0.0330756	0.0209868	1.57602	0.115022
	AA_A_253_30020088_Ex	0.033058	0.020989	1.57501	0.115254
	AA_C_.9_31347781_G	-0.0416061	0.0264296	-1.57422	0.115436
	AA_B_156_31432003_Dx	0.0443045	0.0281544	1.57363	0.115573
	AA_C_9_31347600_F	-0.0876982	0.055762	-1.57272	0.115783
	AA_C_6_31347609	-0.0876881	0.0557619	-1.57255	0.115824
	AA_A_294_30020313_L	0.0327523	0.0209857	1.5607	0.118595
	AA_A_62_30018696_EL	0.0452351	0.0290362	1.55789	0.11926
	AA_B_156_31432003_D	0.0438474	0.0281472	1.55779	0.119284
	AA_A_193_30019908_A	-0.0326033	0.0209828	-1.55381	0.12023
	AA_A_194_30019911_V	-0.0325981	0.0209829	-1.55356	0.12029
	AA_DRB1_13_32660109_SHF	0.0458511	0.0295643	1.55089	0.120928
	AA_A_253_30020088_Q	-0.0325139	0.0209836	-1.5495	0.121263
	AA_DRB1_96_32657590_x	-2.15346	1.39019	-1.54904	0.121372
	AA_A_246_30020067_x	2.43414	1.57359	1.54687	0.121895
	AA_A_152_30019207_ER	-0.0398721	0.0257864	-1.54624	0.122045
	AA_A_207_30019950_S	-0.0324326	0.0209851	-1.54551	0.122223
	AA_DRB1_98_32657584_x	-2.13313	1.38225	-1.54322	0.122777
	AA_A_63_30018699_E	0.0461282	0.0299369	1.54085	0.123354
	AA_DPA1_28_33145566	0.246382	0.159924	1.54062	0.12341
	AA_B_41_31432593	-0.0420199	0.0272909	-1.5397	0.123633
	AA_A_156_30019219_W	-0.0522859	0.0339815	-1.53866	0.123888
	AA_DQB1_57_32740666_D	-0.0402517	0.0262157	-1.53541	0.124684
	AA_B_95_31432186_L	-0.0342619	0.0223227	-1.53485	0.124821
	AA_DRB1_13_32660109_HG	0.044579	0.0290729	1.53335	0.125189
	AA_A_.15_30018338_V	0.0323396	0.0210997	1.5327	0.125349
	AA_B_275_31430979_x	1.0486	0.68594	1.52871	0.126336
	AA_C_295_31345781_A	0.0403572	0.0264363	1.52658	0.126865
	AA_A_156_30019219_L	-0.03322	0.021801	-1.52379	0.127562
	AA_A_184_30019881_x	1.78733	1.17554	1.52043	0.128404
	AA_A_62_30018696_RL	-0.0454639	0.0299272	-1.51915	0.128725
	AA_B_9_31432689_Y	-0.0390076	0.0258287	-1.51024	0.130981
	AA_A_152_30019207_AV	0.0381774	0.0252969	1.50917	0.131255
	AA_A_186_30019887_x	1.77305	1.17516	1.50878	0.131356
	AA_A_79_30018747	0.0419018	0.027852	1.50445	0.132467
	AA_A_80_30018750	0.0419018	0.027852	1.50445	0.132467
	AA_A_81_30018753	0.0419018	0.027852	1.50445	0.132467
	AA_A_82_30018756	0.0419018	0.027852	1.50445	0.132467
	AA_A_83_30018759	0.0419018	0.027852	1.50445	0.132467
	AA_A_193_30019908_x	1.77584	1.1847	1.49898	0.133878
	AA_A_152_30019207_E	-0.0393717	0.0263735	-1.49285	0.135476
	AA_A_67_30018711	0.0465671	0.0312391	1.49067	0.136049
	AA_C_248_31346046_V	0.0831005	0.0557814	1.48975	0.136289
	AA_A_44_30018642	0.0465155	0.0312392	1.48901	0.136485
	AA_DRB1_30_32660058_YL	-0.0453465	0.0304675	-1.48836	0.136657
	AA_B_171_31431958_Y	-0.0456751	0.030713	-1.48716	0.136973
	AA_C_.9_31347781_A	0.0392644	0.0264356	1.48529	0.137467
	AA_A_194_30019911_x	1.75085	1.18357	1.4793	0.13906
	AA_A_158_30019225	0.0462202	0.0312487	1.47911	0.139111
	AA_A_156_30019219_R	0.0461625	0.0312484	1.47728	0.139602
	AA_A_150_30019201	0.0461307	0.0312475	1.4763	0.139863
	AA_B_171_31431958_H	0.0453137	0.030712	1.47544	0.140094
	AA_B_77_31432485_S	0.0376164	0.0255783	1.47064	0.14139
	AA_DQB1_57_32740666_AS	-0.0475615	0.0324514	-1.46562	0.142751
	AA_A_9_30018537_Y	-0.0405124	0.0276987	-1.46261	0.143574
	AA_A_.15_30018338_L	-0.0308441	0.0210939	-1.46223	0.143679
	AA_DRB1_30_32660058_YG	0.0371129	0.0254564	1.4579	0.144868
	AA_A_294_30020313_F	-0.0304967	0.0209826	-1.45343	0.146104
	AA_DRB1_96_32657590_Yx	-0.0467732	0.0323328	-1.44662	0.148004
	AA_B_77_31432485_SG	0.0370722	0.0256326	1.44629	0.148095
	AA_A_62_30018696_QR	-0.0306793	0.0212511	-1.44365	0.148836
	AA_B_80_31432476_N	0.0369629	0.0256348	1.44191	0.149328
	AA_DRB1_30_32660058_YGR	0.0371628	0.0258482	1.43773	0.15051
	AA_B_82_31432470	-0.036658	0.0256378	-1.42984	0.152762
	AA_B_83_31432467	-0.0366579	0.0256378	-1.42984	0.152763
	AA_DRB1_120_32657518_S	0.0442418	0.0309881	1.4277	0.153378
	AA_DRB1_180_32657338_L	-0.0459467	0.0323409	-1.4207	0.155405
	AA_DRB1_96_32657590_Y	-0.0459081	0.032341	-1.4195	0.155752
	AA_DRB1_11_32660115_SP	0.0337682	0.0238638	1.41504	0.157057
	AA_DRB1_13_32660109_SRG	0.0337545	0.0238644	1.41443	0.157236
	AA_A_114_30019093_RH	0.0410227	0.0290151	1.41384	0.157409
	AA_A_77_30018741_S	-0.0656049	0.046434	-1.41286	0.157696
	AA_A_152_30019207_EW	-0.0363291	0.0257469	-1.41101	0.158241
	AA_DRB1_120_32657518_N	-0.043692	0.0309687	-1.41085	0.15829
	AA_DQB1_77_32740606	0.03974	0.0282144	1.4085	0.158983
	AA_A_207_30019950_x	1.65021	1.17898	1.39969	0.161608
	AA_DRB1_13_32660109_H	-0.0451755	0.0322878	-1.39915	0.161768
	AA_DRB1_33_32660049	-0.0451657	0.0322892	-1.39879	0.161876
	AA_DRB1_.24_32665481_F	-0.045108	0.0322898	-1.39697	0.162422
	AA_C_99_31347080_YF	0.0423312	0.0304037	1.39231	0.16383
	AA_B_156_31432003_R	-0.0526935	0.037995	-1.38685	0.165487
	AA_DRB1_11_32660115_V	-0.0428584	0.0309234	-1.38596	0.165761
	AA_A_97_30019042_K	1.70869	1.23761	1.38064	0.16739
	AA_DRB1_13_32660109_SH	-0.034189	0.0247886	-1.37922	0.167826
	AA_B_70_31432506_QN	0.0595056	0.0432008	1.37742	0.168383
	AA_B_156_31432003_Rx	-0.0519046	0.0380011	-1.36587	0.17198
	AA_DQB1_.6_32742283_A	-1.20603	0.883819	-1.36456	0.17239
	AA_DQB1_38_32740723	0.0381921	0.0280054	1.36374	0.172649
	AA_B_99_31432174_Y	-0.112529	0.0827863	-1.35927	0.17406
	AA_DQB1_23_32740768	-1.20267	0.888767	-1.35319	0.175996
	AA_A_9_30018537_FY	-0.0345479	0.0255308	-1.35318	0.175997
	AA_C_.17_31347805_x	0.976364	0.724038	1.3485	0.177499
	AA_A_114_30019093_Q	-0.0415901	0.0309251	-1.34486	0.178669
	AA_B_325_31430282_x	0.662269	0.49399	1.34065	0.180033
	AA_B_99_31432174_YX	-0.108565	0.0828967	-1.30964	0.190317
	AA_A_76_30018738_E	0.0349866	0.0270634	1.29277	0.196092
	AA_B_211_31431264_G	2.46924	1.9167	1.28827	0.197651
	AA_B_99_31432174_YF	-0.116719	0.0912893	-1.27856	0.20105
	AA_C_73_31347408	-0.0287678	0.022593	-1.2733	0.202911
	AA_B_97_31432180_STN	0.0292571	0.0230559	1.26896	0.204455
	AA_B_305_31430889_A	-0.0320369	0.0252934	-1.26661	0.205295
	AA_C_308_31345742_I	-0.144938	0.114637	-1.26432	0.206115
	AA_C_309_31345739_H	-0.144915	0.114638	-1.26412	0.206189
	AA_C_270_31345980_C	-0.144934	0.114654	-1.2641	0.206195
	AA_B_99_31432174_S	0.115334	0.0912819	1.26349	0.206414
	AA_C_284_31345814_N	-0.144539	0.114619	-1.26104	0.207295
	AA_C_289_31345799_S	-0.144327	0.114622	-1.25916	0.207974
	AA_C_285_31345811_L	-0.14432	0.114621	-1.2591	0.207994
	AA_C_291_31345793_P	-0.144173	0.114618	-1.25786	0.208444
	AA_B_97_31432180_SN	0.0341782	0.027181	1.25743	0.208598
	AA_C_143_31346948	-0.143957	0.114697	-1.25511	0.20944
	AA_C_.15_31347799_L	-0.0286453	0.0228367	-1.25435	0.209714
	AA_C_184_31346238_R	-0.143721	0.114658	-1.25347	0.210033
	AA_B_67_31432515_S	-0.0322206	0.0257194	-1.25277	0.210289
	AA_C_170_31346867	-0.143481	0.114662	-1.25134	0.210809
	AA_B_305_31430889_T	0.0317456	0.0254177	1.24896	0.21168
	AA_B_32_31432620	-0.0315498	0.0254281	-1.24074	0.2147
	AA_C_.5_31347769_I	-0.142135	0.114605	-1.24021	0.214896
	AA_DQB1_126_32737910_H	-0.0929016	0.0750576	-1.23774	0.215814
	AA_DRB1_233_32656004_R	-0.032061	0.0260663	-1.22998	0.218705
	AA_B_99_31432174_X	1.34048	1.1035	1.21475	0.22446
	AA_B_114_31432129_x	1.34347	1.10884	1.2116	0.225666
	AA_B_114_31432129_xK	1.34313	1.10895	1.21117	0.22583
	AA_C_.15_31347799_x	0.830149	0.686154	1.20986	0.226333
	AA_DRB1_11_32660115_SG	-0.0334463	0.0276992	-1.20748	0.227247
	AA_B_103_31432162_x	1.33199	1.10324	1.20735	0.227298
	AA_DRB1_13_32660109_SYG	-0.0334398	0.0276993	-1.20724	0.227339
	AA_B_109_31432144_x	1.33081	1.10316	1.20636	0.227677
	AA_A_314_30020815_D	0.379139	0.315424	1.202	0.229364
	AA_C_.18_31347808_Q	-0.137679	0.114748	-1.19984	0.2302
	AA_B_116_31432123_x	1.33086	1.11202	1.19679	0.23139
	AA_A_77_30018741_D	-0.0263335	0.0220288	-1.19541	0.231926
	AA_A_76_30018738_V	-0.0263241	0.0220282	-1.19502	0.23208
	AA_B_45_31432581_E	-0.030272	0.025351	-1.19411	0.232433
	AA_B_113_31432132_x	1.31139	1.09956	1.19265	0.233008
	AA_B_45_31432581_EG	-0.030147	0.0253519	-1.18914	0.234384
	AA_A_310_30020361_R	0.374836	0.315623	1.18761	0.234989
	AA_C_97_31347086_S	-1.57345	1.3259	-1.18671	0.235344
	AA_A_314_30020815_V	1.18208	0.996107	1.18669	0.235348
	AA_C_.15_31347799_I	0.026979	0.022837	1.18138	0.237453
	AA_C_1_31347624_x	0.769276	0.654492	1.17538	0.239843
	AA_B_282_31430958_V	-0.0296842	0.0254516	-1.1663	0.243494
	AA_B_131_31432078_x	1.29325	1.10932	1.1658	0.243696
	AA_A_163_30019240_E	0.97942	0.842094	1.16308	0.244798
	AA_DRB1_37_32660037_SL	0.0319199	0.0275442	1.15886	0.246513
	AA_A_161_30019234	-0.034318	0.0297787	-1.15244	0.249142
	AA_B_162_31431985_G	-1.3984	1.21988	-1.14634	0.251655
	AA_B_156_31432003_x	1.25798	1.09795	1.14576	0.251894
	AA_B_152_31432015_x	1.25594	1.09655	1.14535	0.252063
	AA_A_.20_30018323_A	0.331855	0.290094	1.14396	0.252642
	AA_B_282_31430958_I	0.029177	0.0255762	1.14079	0.253958
	AA_A_268_30020133_E	1.09102	0.960266	1.13616	0.25589
	AA_B_67_31432515_C	-0.0458397	0.0404572	-1.13304	0.257196
	AA_DRB1_96_32657590_Qx	-0.0494034	0.0436826	-1.13096	0.258071
	AA_C_219_31346133_R	-0.0278526	0.024637	-1.13052	0.258258
	AA_A_114_30019093_RE	-0.0236571	0.0211573	-1.11815	0.263501
	AA_A_255_30020094_K	1.06524	0.958857	1.11095	0.266592
	AA_B_24_31432644_T	-0.0287126	0.0259554	-1.10623	0.268629
	AA_A_310_30020361_K	1.03992	0.949158	1.09562	0.273244
	AA_DRB1_96_32657590_Q	-0.0478235	0.0436747	-1.09499	0.27352
	AA_A_253_30020088_K	1.04958	0.959731	1.09362	0.274121
	AA_B_97_31432180_RV	-0.0246809	0.0226193	-1.09115	0.275209
	AA_C_184_31346238_PH	0.125199	0.114923	1.08941	0.275973
	AA_C_219_31346133_W	0.0267209	0.0246342	1.0847	0.278053
	AA_B_147_31432030_x	1.18385	1.09645	1.07971	0.28027
	AA_A_268_30020133_x	1.43224	1.32835	1.07821	0.28094
	AA_B_145_31432036_x	1.18093	1.09688	1.07662	0.281648
	AA_B_143_31432042_x	1.18033	1.09712	1.07584	0.281998
	AA_C_156_31346909_LR	0.0454684	0.0425849	1.06771	0.28565
	AA_DRB1_13_32660109_SHG	0.0281054	0.0263549	1.06642	0.286235
	AA_B_97_31432180_SWN	0.0278473	0.0264265	1.05376	0.291991
	AA_A_9_30018537_T	-0.0420226	0.039999	-1.05059	0.293447
	AA_A_114_30019093_R	-0.0223681	0.0214333	-1.04362	0.296663
	AA_C_270_31345980_L	0.119747	0.114783	1.04325	0.296833
	AA_DQB1_.10_32742295_S	-0.159027	0.153262	-1.03761	0.29945
	AA_DQB1_74_32740615_A	-0.159234	0.153497	-1.03737	0.299561
	AA_B_97_31432180_SRT	0.0421337	0.0406643	1.03613	0.300139
	AA_DRB1_13_32660109_R	-0.0434028	0.0419823	-1.03384	0.301213
	AA_DRB1_11_32660115_P	-0.0431937	0.0419844	-1.0288	0.303573
	AA_DQB1_71_32740624_K	-0.157088	0.15349	-1.02344	0.3061
	AA_DQB1_55_32740672_L	-0.157041	0.153486	-1.02317	0.30623
	AA_C_9_31347600_D	-0.0235555	0.0230304	-1.0228	0.306403
	AA_DQB1_52_32740681	-0.156905	0.153487	-1.02227	0.306653
	AA_DQB1_47_32740696	-0.156739	0.153478	-1.02125	0.307137
	AA_DQB1_46_32740699	-0.156739	0.153478	-1.02125	0.307137
	AA_DQB1_37_32740726_I	-0.156111	0.153475	-1.01718	0.30907
	AA_DQB1_30_32740747_S	-0.156105	0.153474	-1.01714	0.309087
	AA_DQB1_28_32740753	-0.156074	0.153474	-1.01694	0.309181
	AA_DRB1_140_32657458_T	0.0260788	0.0256773	1.01564	0.309803
	AA_A_62_30018696_Q	-0.021567	0.0212847	-1.01327	0.310933
	AA_DRB1_142_32657452_V	0.0425259	0.0420304	1.01179	0.31164
	AA_DRB1_133_32657479_R	0.0425205	0.0420304	1.01166	0.311701
	AA_B_80_31432476_T	0.0297338	0.0294459	1.00978	0.312602
	AA_C_1_31347624_C	-0.0264027	0.0262306	-1.00656	0.314147
	AA_C_308_31345742_M	0.115018	0.114504	1.00449	0.315145
	AA_DRB1_140_32657458_A	-0.0257198	0.0256589	-1.00237	0.316164
	AA_DRB1_9_32660121_E	0.025621	0.0256432	0.999133	0.31773
	AA_DRB1_11_32660115_SV	0.025568	0.025643	0.997072	0.318729
	AA_DRB1_133_32657479_L	-0.0416425	0.042007	-0.991321	0.321529
	AA_B_113_31432132_Y	-0.0262271	0.0264606	-0.991174	0.321601
	AA_DRB1_142_32657452_M	-0.0416139	0.0420073	-0.990636	0.321863
	AA_B_113_31432132_H	0.0261147	0.0264667	0.986701	0.323789
	AA_B_97_31432180_ST	0.0234781	0.0237969	0.986601	0.323838
	AA_DRB1_13_32660109_YG	-0.0308156	0.0313402	-0.983261	0.325479
	AA_C_309_31345739_C	0.112425	0.114454	0.98227	0.325967
	AA_DRB1_74_32659926_RE	0.0378314	0.0387977	0.975094	0.329514
	AA_C_284_31345814_I	0.110729	0.11444	0.967573	0.333258
	AA_C_291_31345793_L	0.110425	0.114438	0.96493	0.33458
	AA_A_152_30019207_AW	0.0248574	0.02578	0.964213	0.334939
	AA_C_.9_31347781_x	0.646266	0.670681	0.963597	0.335248
	AA_C_285_31345811_MV	0.110259	0.114435	0.963505	0.335294
	AA_C_289_31345799_A	0.110247	0.114436	0.963398	0.335348
	AA_DQB1_55_32740672_P	0.0243273	0.0253083	0.961239	0.336432
	AA_B_97_31432180_S	0.0280983	0.0294222	0.955004	0.339576
	AA_A_152_30019207_A	0.0250907	0.0265619	0.944613	0.344857
	AA_B_166_31431973_E	-1.58234	1.68018	-0.941769	0.346311
	AA_DQB1_3_32742259_S	0.11283	0.119938	0.94074	0.346838
	AA_DRB1_11_32660115_SPD	0.0224746	0.0239001	0.940356	0.347035
	AA_B_95_31432186_W	-0.0279824	0.0299585	-0.934038	0.350284
	AA_A_.2_30018377_x	-0.286703	0.311206	-0.921264	0.356913
	AA_C_1_31347624_G	0.0240445	0.0262317	0.916618	0.359343
	AA_B_.16_31432889_L	0.0255631	0.0279458	0.914739	0.360329
	AA_B_270_31431087_x	0.93605	1.0251	0.913133	0.361173
	AA_B_162_31431985_x	0.928306	1.02038	0.909764	0.362947
	AA_B_163_31431982_x	0.928007	1.02006	0.909762	0.362948
	AA_B_158_31431997_x	0.926425	1.02006	0.908209	0.363768
	AA_B_97_31432180_NV	-0.044066	0.0485577	-0.907497	0.364144
	AA_B_245_31431162_x	0.915193	1.0245	0.893308	0.371692
	AA_B_268_31431093_x	0.91443	1.0238	0.893173	0.371764
	AA_B_114_31432129_D	-0.0210867	0.0236155	-0.892917	0.371902
	AA_B_114_31432129_DK	-0.0210849	0.0236154	-0.892845	0.37194
	AA_B_253_31431138_x	0.912362	1.0245	0.890546	0.373173
	AA_B_267_31431096_x	0.911289	1.02401	0.889921	0.373508
	AA_B_147_31432030_W	0.0453453	0.0509754	0.889553	0.373706
	AA_B_114_31432129_NH	0.0209854	0.023604	0.889061	0.373971
	AA_B_143_31432042_S	-0.0449558	0.0509448	-0.882441	0.377539
	AA_C_.5_31347769_x	0.588943	0.66869	0.880742	0.378457
	AA_B_147_31432030_L	-0.0448412	0.0509442	-0.880203	0.378749
	AA_B_114_31432129_Dx	-0.0207337	0.0236038	-0.878407	0.379723
	AA_B_97_31432180_SRN	0.0253409	0.0289216	0.876194	0.380925
	AA_DQB1_197_32737188_S	0.105367	0.120432	0.874907	0.381625
	AA_B_307_31430883_M	-0.154017	0.176104	-0.874577	0.381804
	AA_B_143_31432042_T	0.04454	0.0509798	0.873681	0.382292
	AA_DPB1_55_33156577_A	0.0191237	0.0219036	0.873087	0.382616
	AA_C_.18_31347808_x	0.534128	0.612186	0.872493	0.382939
	AA_DRB1_13_32660109_SR	-0.020662	0.0236838	-0.872409	0.382985
	AA_B_156_31432003_Lx	0.0220704	0.0253424	0.870888	0.383815
	AA_B_239_31431180_x	0.881201	1.02094	0.863125	0.388069
	AA_C_156_31346909_Q	-0.0551268	0.0638937	-0.862789	0.388253
	AA_C_156_31346909_W	0.0360086	0.0417996	0.861458	0.388986
	AA_C_.5_31347769_T	0.0980137	0.11389	0.8606	0.389458
	AA_B_156_31432003_L	0.0216665	0.0253321	0.855298	0.392386
	AA_A_276_30020259_x	-0.268593	0.315861	-0.850352	0.39513
	AA_A_.2_30018377_W	0.236448	0.278716	0.84835	0.396243
	AA_DQB1_.9_32742292_M	-0.0236013	0.0279039	-0.845804	0.397662
	AA_DQB1_.5_32742280_PL	-0.0235858	0.027903	-0.845279	0.397955
	AA_C_.18_31347808_R	0.0959536	0.113838	0.842895	0.399287
	AA_DQB1_.27_32742346_A	-0.0234261	0.027903	-0.839553	0.401159
	AA_B_70_31432506_K	0.0479769	0.0572091	0.838625	0.40168
	AA_A_152_30019207_AR	0.0218303	0.0260499	0.838017	0.402021
	AA_A_282_30020277_x	-0.264232	0.315916	-0.8364	0.40293
	AA_B_211_31431264_x	0.856202	1.0239	0.836219	0.403032
	AA_A_314_30020815_x	-0.263646	0.316247	-0.833673	0.404465
	AA_DRB1_13_32660109_SYF	-0.0219057	0.0263331	-0.831867	0.405484
	AA_B_45_31432581_G	0.875089	1.05225	0.831634	0.405616
	AA_B_245_31431162_T	0.428173	0.516233	0.829417	0.406868
	AA_B_167_31431970_x	0.851881	1.03022	0.826892	0.408298
	AA_A_152_30019207_EV	-0.0209949	0.0254054	-0.826395	0.40858
	AA_B_166_31431973_x	0.851727	1.03089	0.826203	0.408689
	AA_DQB1_87_32740576_Y	0.0230263	0.0278921	0.825551	0.409059
	AA_A_294_30020313_x	-0.257274	0.315011	-0.816716	0.414091
	AA_B_211_31431264_A	-1.02349	1.25405	-0.816148	0.414416
	AA_B_97_31432180_STW	0.0190085	0.0232927	0.816073	0.414458
	AA_B_97_31432180_N	0.0471169	0.0578466	0.814514	0.415351
	AA_A_297_30020322_x	-0.254872	0.314735	-0.809799	0.418056
	AA_A_298_30020325_x	-0.255882	0.315994	-0.809769	0.418073
	AA_B_52_31432560	0.852464	1.05383	0.808918	0.418562
	AA_A_299_30020328_x	-0.25384	0.315797	-0.80381	0.421507
	AA_A_307_30020352_x	-0.253719	0.315797	-0.803424	0.42173
	AA_A_283_30020280_x	-0.252271	0.315471	-0.799665	0.423905
	AA_A_310_30020361_x	-0.251534	0.315942	-0.796139	0.425951
	AA_DQB1_55_32740672_R	-0.0200493	0.0252292	-0.794686	0.426796
	AA_A_334_30021017_x	-0.253365	0.31884	-0.794646	0.426819
	AA_DQB1_57_32740666_A	-0.0283277	0.0357498	-0.792389	0.428134
	AA_A_311_30020364_x	-0.248824	0.316103	-0.787162	0.431187
	AA_B_171_31431958_x	0.807929	1.0314	0.783332	0.433432
	AA_B_180_31431931_x	0.806184	1.0294	0.783158	0.433534
	AA_B_114_31432129_Nx	0.0181712	0.023211	0.782868	0.433705
	AA_B_177_31431940_x	0.806763	1.03119	0.782358	0.434004
	AA_B_178_31431937_x	0.803883	1.02979	0.780631	0.435019
	AA_C_194_31346208_x	-0.840437	1.07841	-0.779332	0.435784
	AA_C_193_31346211_x	-0.839102	1.07814	-0.778288	0.436399
	AA_C_184_31346238_x	-0.839309	1.07856	-0.778179	0.436464
	AA_B_.16_31432889_V	-0.0216934	0.0279762	-0.775424	0.438089
	AA_A_62_30018696_QG	-0.0186198	0.0240284	-0.774909	0.438394
	AA_B_114_31432129_DH	-0.0179116	0.0232122	-0.771646	0.440324
	AA_A_288_30020295_x	-0.243025	0.315057	-0.771368	0.440489
	AA_A_62_30018696_QE	0.0162334	0.0211162	0.768766	0.442032
	AA_B_114_31432129_N	0.0178248	0.0232013	0.768267	0.442329
	AA_B_114_31432129_NK	0.0178238	0.0232013	0.768223	0.442355
	AA_B_116_31432123_F	-0.0297695	0.0389458	-0.764382	0.444639
	AA_A_.15_30018338_x	-0.235973	0.309985	-0.76124	0.446513
	AA_DQB1_37_32740726_Y	0.0747047	0.0983572	0.759525	0.447539
	AA_A_321_30020836_x	-0.240163	0.317988	-0.75526	0.450093
	AA_B_97_31432180_SW	0.0212093	0.0284038	0.746706	0.455241
	AA_A_.22_30018317_x	-0.23097	0.310309	-0.744322	0.456682
	AA_B_116_31432123_Fx	-0.0289602	0.0389381	-0.743749	0.457028
	AA_DPB1_55_33156577_E	-0.045743	0.0619492	-0.738395	0.460274
	AA_B_97_31432180_TV	-0.0231186	0.0313822	-0.73668	0.461317
	AA_A_.20_30018323_x	-0.227292	0.310199	-0.732729	0.463724
	AA_DPB1_178_33160960_L	0.0247298	0.0338074	0.731491	0.46448
	AA_A_288_30020295_I	0.231345	0.317153	0.729441	0.465732
	AA_B_167_31431970_S	-0.0240301	0.0333762	-0.719978	0.471539
	AA_B_245_31431162_A	-0.358355	0.499847	-0.716929	0.473418
	AA_B_76_31432488	-0.272092	0.379847	-0.716322	0.473793
	AA_DPB1_205_33161588_M	-0.0498868	0.0701655	-0.710988	0.477092
	AA_C_97_31347086_W	-0.0251354	0.0354914	-0.708212	0.478814
	AA_B_167_31431970_W	0.0236352	0.0333879	0.707897	0.479009
	AA_A_95_30019036_V	0.0165933	0.0234745	0.706865	0.47965
	AA_C_177_31346846	-0.0232283	0.0331372	-0.700973	0.48332
	AA_A_.11_30018350_x	-0.215996	0.310048	-0.696653	0.48602
	AA_B_97_31432180_TN	0.021142	0.030392	0.695642	0.486653
	AA_B_59_31432539	0.861932	1.24954	0.689801	0.490319
	AA_C_99_31347080_S	-0.0236742	0.0349161	-0.678032	0.497752
	AA_A_.2_30018377_R	0.420159	0.623084	0.674322	0.500107
	AA_C_97_31347086_R	0.0237524	0.0354793	0.669474	0.503193
	AA_A_149_30019198	-0.0308286	0.0462945	-0.665925	0.505459
	AA_B_24_31432644_S	0.0160043	0.0242563	0.6598	0.509382
	AA_A_63_30018699_N	-0.0221094	0.0336072	-0.657876	0.510618
	AA_A_62_30018696_R	-0.0220204	0.033609	-0.655193	0.512344
	AA_B_116_31432123_FD	-0.0172224	0.0264785	-0.650429	0.515415
	AA_B_307_31430883_V	0.117395	0.180594	0.650048	0.515661
	AA_DQB1_87_32740576_LF	-0.0180663	0.0279075	-0.647365	0.517396
	AA_B_116_31432123_YLS	0.017138	0.0264825	0.647144	0.517539
	AA_B_11_31432683	0.0157287	0.0245557	0.64053	0.521828
	AA_A_102_30019057	-0.122333	0.191964	-0.637271	0.523949
	AA_B_145_31432036_R	-0.0555073	0.0877249	-0.632742	0.526902
	AA_DRB1_71_32659935_K	-0.0205529	0.0328351	-0.625944	0.531351
	AA_B_145_31432036_L	0.0540532	0.0876735	0.616529	0.537546
	AA_B_66_31432518_K	-0.458138	0.74812	-0.612385	0.540283
	AA_B_4_31432704	0.251163	0.41226	0.609236	0.542368
	AA_C_16_31347579	0.0313913	0.0515336	0.609142	0.54243
	AA_C_211_31346157_A	-0.0312929	0.0517005	-0.605272	0.544999
	AA_B_69_31432509_R	-0.452964	0.748385	-0.605255	0.54501
	AA_C_114_31347035_V	-0.684108	1.13476	-0.602868	0.546597
	AA_A_245_30020064_A	0.0317858	0.0527333	0.602766	0.546665
	AA_A_9_30018537_FT	-0.0137927	0.0229059	-0.602145	0.547077
	AA_A_152_30019207_VW	0.0130819	0.0218163	0.59964	0.548746
	AA_A_156_30019219_RL	-0.0137739	0.0239346	-0.57548	0.564966
	AA_A_152_30019207_V	0.0119851	0.0216159	0.554458	0.579266
	AA_B_99_31432174_YS	-0.0993099	0.180639	-0.54977	0.582477
	AA_C_253_31346031_x	-0.549615	1.01222	-0.542978	0.587145
	AA_B_116_31432123_YLx	0.0123486	0.0229205	0.538755	0.590056
	AA_C_261_31346007_x	-0.543336	1.01045	-0.537719	0.590771
	AA_C_248_31346046_x	-0.543061	1.0116	-0.536831	0.591384
	AA_DRB1_9_32660121_W	-0.0139105	0.0259575	-0.535894	0.592032
	AA_A_56_30018678_G	0.025186	0.0474931	0.530308	0.595898
	AA_B_116_31432123_YL	0.0120333	0.0229082	0.525285	0.599385
	AA_B_99_31432174_F	0.0946032	0.180517	0.524069	0.60023
	AA_B_97_31432180_RW	-0.0121538	0.0235717	-0.51561	0.606127
	AA_B_199_31431300_x	0.524699	1.02073	0.514044	0.607221
	AA_C_275_31345841_EK	-0.017933	0.0349767	-0.512714	0.608151
	AA_C_211_31346157_T	0.0264708	0.0516578	0.512426	0.608353
	AA_A_245_30020064_V	-0.0269649	0.0526624	-0.512033	0.608628
	AA_C_156_31346909_WD	-0.0189789	0.0371469	-0.510914	0.609411
	AA_A_.20_30018323_P	-0.365937	0.717857	-0.509763	0.610217
	AA_A_90_30018780	0.0123503	0.024619	0.501658	0.615908
	AA_DRB1_13_32660109_YF	-0.0127783	0.0256551	-0.498081	0.618427
	AA_C_116_31347029_L	0.0345046	0.0695	0.496469	0.619564
	AA_A_152_30019207_AE	-0.0108617	0.0219399	-0.495068	0.620552
	AA_DRB1_11_32660115_SVD	0.0127718	0.0259556	0.492063	0.622675
	AA_C_304_31345754_V	-0.0120769	0.0246707	-0.489525	0.62447
	AA_A_152_30019207_VR	0.010441	0.0216739	0.481731	0.629997
	AA_A_56_30018678_R	-0.0228866	0.0475367	-0.481451	0.630196
	AA_B_116_31432123_FS	-0.012569	0.0262759	-0.478347	0.632403
	AA_C_211_31346157_x	-0.478782	1.00222	-0.47772	0.63285
	AA_B_156_31432003_LW	-0.012316	0.0259223	-0.475113	0.634706
	AA_B_116_31432123_YDL	0.0124295	0.0262486	0.47353	0.635835
	AA_C_138_31346963	0.0165624	0.0350742	0.472211	0.636776
	AA_B_156_31432003_RD	0.0121501	0.0259091	0.468951	0.639105
	AA_DRB1_30_32660058_YH	0.0119366	0.0256589	0.465204	0.641786
	AA_B_97_31432180_SR	0.0127065	0.027629	0.459898	0.645589
	AA_B_97_31432180_SRV	-0.0127239	0.0281523	-0.451967	0.651293
	AA_B_.23_31432910_x	0.328107	0.726638	0.451542	0.651599
	AA_C_270_31345980_x	-0.437347	0.981186	-0.445733	0.65579
	AA_C_273_31345971_x	-0.437172	0.9812	-0.445548	0.655924
	AA_B_97_31432180_W	-0.0317726	0.0729843	-0.435335	0.663319
	AA_C_304_31345754_M	0.0107162	0.0246827	0.43416	0.664172
	AA_C_267_31345989_x	-0.421938	0.982887	-0.429285	0.667716
	AA_DRB1_30_32660058_YHR	0.0111782	0.0260507	0.429095	0.667854
	AA_B_163_31431982_EL	-0.0138237	0.0326207	-0.423769	0.671734
	AA_C_219_31346133_x	-0.414288	0.984528	-0.420799	0.673902
	AA_C_275_31345841_G	0.0146266	0.0349903	0.418019	0.675933
	AA_DRB1_11_32660115_SPV	0.0108893	0.0260511	0.417997	0.675949
	AA_B_12_31432680	0.0100546	0.0242278	0.415004	0.678139
	AA_DPB1_36_33156520	-0.00909939	0.0219513	-0.414527	0.678488
	AA_B_24_31432644_A	0.010331	0.0250084	0.413101	0.679533
	AA_C_156_31346909_WQ	0.0205632	0.0499959	0.411299	0.680854
	AA_B_163_31431982_T	0.0134113	0.0326192	0.411147	0.680965
	AA_C_35_31347522	0.0141837	0.034964	0.405666	0.684988
	AA_DPB1_56_33156580	0.00890538	0.022101	0.40294	0.686992
	AA_DPB1_55_33156577_D	0.00885496	0.0221014	0.400652	0.688676
	AA_B_180_31431931_E	-0.0110877	0.0282803	-0.392064	0.695011
	AA_B_177_31431940_D	-0.0110542	0.0282795	-0.39089	0.695878
	AA_B_199_31431300_A	0.0134502	0.0344656	0.39025	0.696351
	AA_A_.22_30018317_V	0.116892	0.302102	0.386929	0.698809
	AA_B_180_31431931_Q	0.0107887	0.0282963	0.381276	0.702999
	AA_B_177_31431940_E	0.0107424	0.0282959	0.379645	0.704209
	AA_C_152_31346921_T	-0.172926	0.457006	-0.378389	0.705142
	AA_A_62_30018696_G	0.00865629	0.0232032	0.373065	0.7091
	AA_A_99_30019048_C	0.339712	0.911635	0.37264	0.709416
	AA_DRB1_13_32660109_S	-0.00996538	0.0267484	-0.372559	0.709476
	AA_DRB1_30_32660058_R	-0.04048	0.109183	-0.370753	0.710821
	AA_DRB1_31_32660055_V	-0.0404746	0.109184	-0.3707	0.710861
	AA_B_199_31431300_V	-0.0126498	0.0344542	-0.367148	0.713509
	AA_B_97_31432180_SNV	0.00999987	0.0272542	0.366911	0.713686
	AA_A_74_30018732_H	0.00842682	0.0232136	0.363012	0.716596
	AA_A_163_30019240_R	0.00890013	0.0246819	0.360594	0.718403
	AA_B_97_31432180_R	-0.00829357	0.0231175	-0.358758	0.719776
	AA_A_74_30018732_N	0.338939	0.952237	0.35594	0.721886
	AA_DRB1_10_32660118_E	-0.038763	0.109163	-0.355092	0.722521
	AA_A_12_30018546	0.0381415	0.10902	0.349857	0.726446
	AA_B_97_31432180_WN	0.0158975	0.0455091	0.349327	0.726844
	AA_A_62_30018696_GL	-0.00773894	0.0224668	-0.344462	0.730499
	AA_A_74_30018732_D	-0.00773757	0.0232148	-0.333303	0.738905
	AA_A_276_30020259_P	0.00717985	0.0218511	0.32858	0.742473
	AA_A_321_30020836_S	0.00710505	0.0218504	0.325169	0.745053
	AA_A_163_30019240_T	-0.00790157	0.0246781	-0.320186	0.748827
	AA_B_239_31431180_R	0.134357	0.420415	0.319581	0.749286
	AA_DRB1_71_32659935_KA	-0.00832511	0.0261202	-0.318724	0.749936
	AA_DRB1_40_32660028	-0.0347785	0.109367	-0.317998	0.750486
	AA_DRB1_38_32660034_A	-0.0347785	0.109367	-0.317998	0.750486
	AA_B_97_31432180_T	0.010769	0.0339964	0.31677	0.751418
	AA_B_.23_31432910_R	0.00863092	0.0272835	0.316342	0.751743
	AA_A_97_30019042_M	0.00755038	0.0238799	0.316182	0.751864
	AA_A_152_30019207_W	0.0302575	0.0961364	0.314735	0.752963
	AA_A_56_30018678_E	0.308029	0.979361	0.31452	0.753126
	AA_C_306_31345748_x	0.225777	0.731671	0.308578	0.757643
	AA_A_73_30018729_I	0.0163878	0.0531883	0.308109	0.757999
	AA_B_97_31432180_SRW	0.00910218	0.029703	0.30644	0.75927
	AA_DRB1_166_32657380_R	0.0332902	0.109419	0.304245	0.760941
	AA_B_270_31431087_L	0.127411	0.420336	0.303118	0.7618
	AA_DRB1_71_32659935_A	0.0150655	0.0498843	0.302009	0.762645
	AA_B_268_31431093_K	0.126224	0.420534	0.300152	0.764061
	AA_B_267_31431096_P	0.126139	0.420528	0.299955	0.764212
	AA_B_253_31431138_E	0.125569	0.420533	0.298595	0.765249
	AA_B_.21_31432904_T	0.00807432	0.0272907	0.295864	0.767334
	AA_B_114_31432129_Hx	0.015455	0.0522481	0.295801	0.767382
	AA_B_325_31430282_S	0.00746273	0.0255062	0.292585	0.769839
	AA_A_97_30019042_IR	-0.0069499	0.0238867	-0.290953	0.771087
	AA_DQA1_175_32717988_E	-0.00691716	0.023813	-0.290478	0.771451
	AA_B_300_31430904_G	-0.111536	0.389485	-0.286369	0.774596
	AA_B_299_31430907_I	-0.111426	0.389483	-0.286087	0.774811
	AA_B_298_31430910_V	-0.111426	0.389483	-0.286087	0.774811
	AA_B_296_31430916_V	-0.111426	0.389483	-0.286087	0.774811
	AA_B_295_31430919_A	-0.111426	0.389483	-0.286087	0.774811
	AA_B_325_31430282_C	-0.00722918	0.0253775	-0.284866	0.775747
	AA_A_105_30019066	-0.00652238	0.0233182	-0.279712	0.779699
	AA_A_31_30018603	0.268673	0.961271	0.279498	0.779863
	AA_DQA1_175_32717988_QK	0.00658232	0.0238141	0.276404	0.782238
	AA_A_35_30018615	0.265225	0.960987	0.275992	0.782554
	AA_DRB1_47_32660007	0.00655524	0.0237522	0.275984	0.78256
	AA_C_305_31345751_x	0.201703	0.733063	0.275151	0.7832
	AA_B_114_31432129_DN	-0.0141623	0.0522664	-0.270963	0.78642
	AA_C_193_31346211_L	-0.0167083	0.0620208	-0.269398	0.787623
	AA_A_17_30018561	-0.018349	0.068453	-0.268053	0.788658
	AA_A_73_30018729_T	-0.0140513	0.0532258	-0.263994	0.791784
	AA_B_114_31432129_H	0.0137838	0.0522663	0.263723	0.791993
	AA_B_114_31432129_HK	0.0137838	0.0522663	0.263722	0.791994
	AA_B_131_31432078_S	-0.00709354	0.0270273	-0.262458	0.792968
	AA_A_283_30020280_H	0.0191069	0.0730026	0.261729	0.79353
	AA_DRB1_.1_32665412_S	0.013023	0.0498404	0.261295	0.793865
	AA_B_131_31432078_R	0.00694464	0.0270115	0.2571	0.797102
	AA_B_103_31432162_M	-0.106172	0.425327	-0.249624	0.802878
	AA_B_77_31432485_G	-0.105914	0.425072	-0.249167	0.803232
	AA_A_107_30019072	0.00568635	0.0231618	0.245506	0.806065
	AA_DRB1_166_32657380_Q	-0.0268115	0.109285	-0.245335	0.806197
	AA_B_90_31432446	-0.102024	0.425123	-0.239987	0.810341
	AA_DQA1_69_32717257_L	0.00599803	0.025225	0.237781	0.812051
	AA_DRB1_231_32656010_P	-0.0256349	0.10925	-0.234645	0.814484
	AA_C_289_31345799_x	0.189539	0.826138	0.229428	0.818536
	AA_DQA1_129_32717850_H	-0.00619047	0.027131	-0.228169	0.819515
	AA_C_326_31345141_x	0.187545	0.825795	0.227109	0.820339
	AA_C_291_31345793_x	0.1872	0.827293	0.22628	0.820983
	AA_A_116_30019099_H	-0.0154508	0.0692051	-0.223261	0.823332
	AA_A_268_30020133_K	0.259416	1.16331	0.222998	0.823537
	AA_A_76_30018738_A	0.00600633	0.0271069	0.22158	0.824641
	AA_C_295_31345781_x	0.182282	0.824709	0.221026	0.825072
	AA_B_300_31430904_V	-0.0931784	0.426405	-0.218521	0.827023
	AA_B_299_31430907_V	-0.0931784	0.426405	-0.218521	0.827023
	AA_B_298_31430910_A	-0.0931784	0.426405	-0.218521	0.827023
	AA_B_296_31430916_T	-0.0931784	0.426405	-0.218521	0.827023
	AA_B_295_31430919_V	-0.0931784	0.426405	-0.218521	0.827023
	AA_A_114_30019093_E	-0.0151108	0.0692017	-0.218358	0.82715
	AA_A_276_30020259_L	-0.00475441	0.0218611	-0.217483	0.827832
	AA_B_253_31431138_Q	-0.0926699	0.426483	-0.217289	0.827983
	AA_B_267_31431096_Q	-0.092458	0.426488	-0.216789	0.828373
	AA_B_270_31431087_C	-0.0923702	0.426491	-0.216582	0.828534
	AA_B_268_31431093_E	-0.0923565	0.426489	-0.216551	0.828559
	AA_A_321_30020836_T	-0.00471642	0.0218598	-0.215758	0.829177
	AA_C_285_31345811_x	0.178564	0.827975	0.215663	0.82925
	AA_B_.23_31432910_L	-0.00584922	0.0272209	-0.21488	0.829861
	AA_B_275_31430979_E	-0.0835699	0.389695	-0.214449	0.830197
	AA_B_239_31431180_G	-0.0914296	0.426523	-0.21436	0.830266
	AA_DQA1_129_32717850_Q	0.00581017	0.027131	0.214153	0.830428
	AA_B_275_31430979_K	-0.0882061	0.426362	-0.206881	0.836103
	AA_B_97_31432180_STV	0.00485837	0.0236745	0.205215	0.837404
	AA_DQA1_.16_32713236_L	-0.00516444	0.0252448	-0.204575	0.837904
	AA_B_103_31432162_VL	0.0860761	0.427438	0.201377	0.840404
	AA_DQA1_.16_32713236_M	0.00497928	0.025243	0.197254	0.843629
	AA_B_.21_31432904_M	-0.0053627	0.0272277	-0.196958	0.843861
	AA_A_152_30019207_R	-0.0195902	0.0999823	-0.195936	0.84466
	AA_C_66_31347429	-0.00651999	0.0334126	-0.195136	0.845287
	AA_C_284_31345814_x	0.159932	0.824487	0.193977	0.846194
	AA_DQB1_197_32737188_N	-0.0242959	0.125652	-0.193359	0.846678
	AA_B_163_31431982_E	-0.00524723	0.0273973	-0.191523	0.848116
	AA_C_339_31345102_x	0.155025	0.82637	0.187597	0.851192
	AA_DQB1_.17_32742316_P	-0.0226916	0.125529	-0.180768	0.856549
	AA_B_97_31432180_SWV	-0.00489806	0.0274202	-0.17863	0.858228
	AA_B_97_31432180_RT	-0.00468278	0.0265144	-0.176613	0.859813
	AA_B_163_31431982_Ex	-0.00483573	0.027408	-0.176435	0.859952
	AA_C_193_31346211_P	0.0109124	0.0620685	0.175812	0.860442
	AA_DQB1_9_32740810_L	-0.0214987	0.12561	-0.171154	0.864103
	AA_C_113_31347038	0.0109749	0.0641325	0.171129	0.864122
	AA_A_97_30019042_I	-0.00373674	0.0218368	-0.171121	0.864129
	AA_DQB1_3_32742259_P	-0.021391	0.125608	-0.170299	0.864775
	AA_C_116_31347029_SL	0.00395953	0.0243332	0.162721	0.870738
	AA_DQB1_37_32740726_D	-0.0202575	0.125592	-0.161296	0.87186
	AA_DQB1_9_32740810_YF	0.0202685	0.125681	0.16127	0.871881
	AA_A_97_30019042_IK	-0.00339976	0.0218363	-0.155693	0.876275
	AA_C_304_31345754_x	0.122797	0.799526	0.153587	0.877935
	AA_C_275_31345841_x	0.126484	0.839416	0.150681	0.880228
	AA_A_255_30020094_Q	0.1744	1.16901	0.149186	0.881407
	AA_DPB1_35_33156517_L	-0.00978691	0.0668064	-0.146497	0.883529
	AA_C_303_31345757_x	0.119133	0.830486	0.14345	0.885935
	AA_B_163_31431982_L	-0.00316718	0.0236231	-0.134071	0.893346
	AA_B_74_31432494	0.00355489	0.0265314	0.133988	0.893412
	AA_B_116_31432123_D	-0.00395992	0.0301318	-0.13142	0.895443
	AA_B_163_31431982_ET	0.00301697	0.0236157	0.127753	0.898345
	AA_B_9_31432689_H	0.00318775	0.0276338	0.115357	0.908162
	AA_A_253_30020088_EQ	0.134895	1.17198	0.1151	0.908366
	AA_A_283_30020280_P	0.00819674	0.0715487	0.114562	0.908793
	AA_B_116_31432123_Dx	-0.0034237	0.0301369	-0.113605	0.909551
	AA_A_97_30019042_IM	0.00242621	0.0217895	0.111348	0.911341
	AA_B_194_31431315_x	0.0966704	0.920022	0.105074	0.916317
	AA_DRB1_74_32659926_RA	-0.00285435	0.0286624	-0.0995853	0.920674
	AA_DPA1_11_33145617	0.00640805	0.0660767	0.0969789	0.922743
	AA_A_62_30018696_GR	-0.00198479	0.0213746	-0.0928576	0.926017
	AA_B_97_31432180_TW	0.00275369	0.0308917	0.0891403	0.92897
	AA_A_97_30019042_R	-0.00191024	0.0217863	-0.087681	0.93013
	AA_B_156_31432003_RL	-0.00221674	0.0259805	-0.0853234	0.932004
	AA_B_156_31432003_DW	0.00211	0.0259931	0.0811755	0.935302
	AA_DQB1_70_32740627_R	-0.0020261	0.0252814	-0.0801416	0.936125
	AA_B_116_31432123_Sx	0.00209757	0.0284709	0.0736742	0.94127
	AA_DRB1_181_32657335_T	0.00215804	0.0325475	0.0663043	0.947136
	AA_DPB1_33_33156511	-0.00462982	0.0718263	-0.0644585	0.948605
	AA_B_116_31432123_DS	-0.00140855	0.0222497	-0.0633064	0.949523
	AA_B_116_31432123_YFL	0.00132274	0.0222375	0.0594824	0.952568
	AA_DRB1_11_32660115_GL	0.00156755	0.0264897	0.059176	0.952812
	AA_B_116_31432123_S	0.00161306	0.0285065	0.0565856	0.954875
	AA_C_307_31345745_x	-0.0479142	0.849708	-0.056389	0.955032
	AA_DRB1_30_32660058_YHG	-0.00127463	0.0260734	-0.0488862	0.96101
	AA_B_97_31432180_RN	-0.00100342	0.023192	-0.0432658	0.96549
	AA_DRB1_30_32660058_LC	0.0011252	0.0264895	0.0424771	0.966118
	AA_C_116_31347029_S	-0.00102122	0.0246109	-0.0414946	0.966902
	AA_DPB1_178_33160960_M	-0.00129667	0.0337179	-0.0384564	0.969324
	AA_DPB1_69_33156619_R	0.00225599	0.0717038	0.0314626	0.974901
	AA_A_145_30019186	0.000610563	0.0224738	0.0271678	0.978326
	AA_C_309_31345739_x	0.0225889	0.849664	0.0265857	0.97879
	AA_A_9_30018537_F	0.000340445	0.0220115	0.0154667	0.98766
	AA_A_142_30019177	-0.000218957	0.0224753	-0.00974212	0.992227
	AA_A_152_30019207_WR	-0.000362426	0.0714988	-0.00506898	0.995956
	AA_A_156_30019219_RW	0.000116823	0.0247828	0.00471388	0.996239
	AA_C_308_31345742_x	-0.00342976	0.849	-0.00403977	0.996777
	AA_B_97_31432180_SV	-8.12421e-05	0.0282873	-0.00287203	0.997708
	AA_C_163_31346888_E	-3.90829e-05	0.0481465	-0.000811749	0.999352
